# Supplementary material for: The MarR-Type Regulator PA3458 Is Involved in Osmoadaptation Control in Pseudomonas aeruginosa
Source: Int J Mol Sci. 2021 Apr 12;22(8):3982. doi: 10.3390/ijms22083982 (PMC8070244; doi:10.3390/ijms22083982)
Supplement: Supplementary file 1 [file ijms-22-03982-s001.zip › Table S1.xlsx]

## Sheet: Table S1 
Table S1: Results of RNA-seq analysis of PA3458+ vs EV+ P. aeruginosa PAO1161 cells. List of genes with altered expression identified by comparison of transcriptomes of cells overproducing PA3458 with transcriptomes of cells carrying the empty vector [fold change (FC) ≤ -2 or ≥ 2, FDR adjusted p-value ≤ 0.05]. Genes annotated only in PAO1161 strain but not in PAO1 are described as “not annotated”.
PAO1161_ID	PAO1_ID	gene	Fold Change	FDR	product	PseudoCap		Legend to PseudoCAP [30]:
D3C65_12095	PA2664	fhp	-42.6286	1.35209e-09	flavohemoprotein	EM		AABM	Amino acid biosynthesis and metabolis
D3C65_18645	PA1429		-15.2331	5.3084e-110	cation-transporting P-type ATPase	MP; TSM		AP	Adaptation, Protection
D3C65_23080	PA4352		-11.1141	1.13589e-77	universal stress protein	HUU		ARS	Antibiotic resistance and susceptibility
D3C65_28115	PA5171	arcA	-10.9004	1.38655e-61	arginine deimise	AABM		BCPGC	Biosynthesis of cofactors, prosthetic groups and carriers
D3C65_28120	PA5172	arcB	-10.4491	2.54966e-76	ornithine carbamoyltransferase	AABM		CCC	Carbon compound catabolism
D3C65_15640	PA2000	dhcB	-10.1358	1.11507e-25	CoA transferase subunit B	AABM; CCC		CD	Cell division
D3C65_15645	PA1999	dhcA	-9.98822	4.75301e-17	CoA transferase subunit A	AABM; CCC		CHE	Chemotaxis
D3C65_28125	PA5173	arcC	-9.56207	2.20786e-72	carbamate kise	AABM		CHSP	Chaperones & heat shock proteins
D3C65_28110	PA5170	arcD	-9.38176	1.54829e-39	arginine:ornithine antiporter	AABM; MP; TSM		CIM	Central intermediary metabolism
D3C65_27725	PA5099		-7.08561	5.90258e-21	cytosine permease	MP; TSM		CWLC	Cell wall / LPS / capsule
D3C65_27730	PA5100	hutU	-6.08766	1.99624e-29	urocate hydratase	AABM		DRRMR	DNA replication, recombination, modification and repair
D3C65_27760	PA5106		-5.08466	4.66209e-15	formimidoylglutamate deimise	HUU		EM	Energy metabolism
D3C65_12105	PA2662		-4.85938	6.68699e-06	short-chain dehydrogese	MP		FAPM	Fatty acid and phospholipid metabolism
D3C65_05640	PA3876	narK2	-4.47948	0.000368924	rK family nitrate/nitrite MFS transporter	MP; TSM		HUU	Hypothetical, unclassified, unknown
D3C65_20175	PA1137		-4.26166	2.03502e-12	oxidoreductase	PE		ig	Intergenic regions
D3C65_09610	PA3126	ibpA	-4.0599	6.7298e-19	heat-shock protein IbpA	CHSP		MA	Motility & Attachment
D3C65_22090	PA0779	asrA	-3.99121	5.00863e-12	endopeptidase La	AP; PE		MP	Membrane proteins
D3C65_07820	PA3460	ngg	-3.99092	4.3707e-26	N-acetylglutaminylglutamine synthetase	PE		NBM	Nucleotide biosynthesis and metabolism
D3C65_17765	PA1596	htpG	-3.86904	1.09407e-11	molecular chaperone HtpG	CHSP		NCRNA	Non-coding RNA gene
D3C65_15635	PA2001	atoB	-3.75734	4.2476e-12	acetyl-CoA acetyltransferase	CIM; FAPM		PE	Putative enzymes
D3C65_07825	PA3459		-3.61978	1.39691e-32	N-acetylglutaminylglutamine amidotransferase	AABM		PSE	Protein secretion/export apparatus
D3C65_14290	PA2247	bkdA1	-3.60261	2.88293e-49	3-methyl-2-oxobutanoate dehydrogese (2-methylpropanoyl-transferring) subunit alpha	AABM		pseudo	with pseudogenes
D3C65_15630	PA2002		-3.48932	2.36596e-11	short-chain fatty acid transporter	MP		RPTP	Related to phage, transposon, plasmids
D3C65_19920	PA1183	dctA	-3.48358	2.87539e-21	C4-dicarboxylate transporter 2	TSM		SF	Secreted Factors (toxins, enzymes, alginate)
D3C65_15560	PA2016	liuR	-3.38839	3.40177e-22	MerR family D-binding transcriptiol regulator	TR		TCRS	Two-component regulatory systems
D3C65_25970	PA4762	grpE	-3.34608	5.59137e-10	nucleotide exchange factor GrpE	CHSP; DRRMR		TPTMD	Translation, post-translational modification, degradation
D3C65_05385	PA3923		-3.3038	1.26052e-15	DUF1302 domain-containing protein	HUU		TR	Transcriptional regulators
D3C65_25965	PA4761	dnaK	-3.28111	4.73241e-09	molecular chaperone DnaK	AP; CHSP; DRRMR		TRNAPD	Transcription, RNA processing and degradation
D3C65_08480	PA3334		-3.24184	8.49517e-15	acyl carrier protein	FAPM		TSM	Transport of small molecules
D3C65_25960	PA4760	dnaJ	-3.19398	1.77286e-15	molecular chaperone DnaJ	AP; CHSP; DRRMR
D3C65_12100	PA2663	ppyR	-3.09825	0.00743924	psl and pyoverdine operon regulator PpyR	CWLC; MP
D3C65_15565	PA2015	liuA	-3.09125	2.00337e-17	isovaleryl-CoA dehydrogese	CCC
D3C65_25955	PA4759	dapB	-3.05381	7.82001e-16	4-hydroxy-tetrahydrodipicolite reductase	AABM
D3C65_17760	PA1597		-3.02333	6.24119e-09	dienelactone hydrolase family protein	HUU
D3C65_27720	PA5098	hutH	-3.01693	1.6686e-16	histidine ammonia-lyase	AABM
D3C65_25120	PA4625	cdrA	-2.95542	4.10924e-28	filamentous hemagglutinin N-termil domain-containing protein	CWLC; SF
D3C65_15595	PA2009	hmgA	-2.95015	1.63341e-07	homogentisate 1,2-dioxygese	CCC
D3C65_05645	PA3875	narG	-2.92351	1.28476e-05	nitrate reductase subunit alpha	EM
D3C65_12695	PA2555		-2.89144	7.72235e-11	AMP-binding protein	PE
D3C65_27490	PA5054	hslU	-2.88592	6.74545e-09	HslU--HslV peptidase ATPase subunit	CHSP
D3C65_09025	PA3235		-2.86543	1.47344e-11	DUF485 domain-containing protein	MP
D3C65_15570	PA2014	liuB	-2.80838	1.53244e-12	methylcrotonyl-CoA carboxylase subunit beta	CCC
D3C65_25115	PA4624	cdrB	-2.77307	1.06213e-25	ShlB/FhaC/HecB family hemolysin secretion/activation protein	CWLC
D3C65_21640	PA0866	aroP2	-2.76291	1.45277e-14	amino acid permease	TSM
D3C65_14285	PA2248	bkdA2	-2.64055	1.30033e-17	alpha-ketoacid dehydrogese subunit beta	AABM
D3C65_03810	PA4229	pchC	-2.64046	6.19239e-24	thioesterase	SF; TSM
D3C65_23930	PA4517	cptA	-2.62745	2.20917e-17	phosphoethanolamine transferase CptA	HUU
D3C65_27485	PA5053	hslV	-2.58172	5.64901e-09	HslU--HslV peptidase proteolytic subunit	CHSP
D3C65_03805	PA4230	pchB	-2.56069	1.42711e-16	isochorismate-pyruvate lyase	SF; TSM
D3C65_14280	PA2249	bkdB	-2.55805	4.97134e-11	lipoamide acyltransferase component of branched-chain alpha-keto acid dehydrogese complex	AABM
D3C65_29645	PA5460		-2.54014	5.24239e-07	DUF1127 domain-containing protein	HUU
D3C65_05435	PA3914	moeA1	-2.53664	0.000109746	molybdopterin molybdenumtransferase MoeA	BCPGC
D3C65_08475	PA3335		-2.52389	8.28672e-11	class I SAM-dependent methyltransferase	HUU
D3C65_05130	PA3971		-2.46958	6.71546e-10	PaaI family thioesterase	HUU
D3C65_07460	PA3530	bfd	-2.46459	5.00122e-11	(2Fe-2S)-binding protein	HUU
D3C65_03800	PA4231	pchA	-2.45673	1.6279e-20	salicylate biosynthesis isochorismate synthase	SF; TSM
D3C65_21645	PA0865	hpd	-2.45655	2.34582e-13	4-hydroxyphenylpyruvate dioxygese	AABM
D3C65_12705	PA2553		-2.45625	1.63426e-07	acetyl-CoA C-acyltransferase	PE
D3C65_12685	PA2557		-2.41408	3.53164e-13	AMP-binding protein	FAPM
D3C65_05390	PA3922		-2.4082	4.2472e-09	DUF1329 domain-containing protein	HUU
D3C65_08470	PA3336		-2.36956	4.71879e-13	MFS transporter	MP; TSM
D3C65_03815	PA4228	pchD	-2.36089	1.3871e-19	(2,3-dihydroxybenzoyl)adenylate synthase	SF; TSM
D3C65_12700	PA2554		-2.35009	2.41275e-08	3-hydroxyacyl-CoA dehydrogese	PE
D3C65_17930	PA1566	pauA3	-2.32361	1.43485e-06	glutamine synthetase	CCC
D3C65_16990	PA1746		-2.32336	2.03502e-12	Appr-1-p processing protein	HUU
D3C65_23065	PA4349		-2.29698	1.35095e-13	acyl-CoA dehydrogese	HUU
D3C65_05125	PA3972		-2.29047	2.64191e-17	D alkylation response protein	PE
D3C65_22260	PA0746		-2.28954	4.20719e-09	acyl-CoA dehydrogese	PE
D3C65_08485	PA3333	fabH2	-2.25883	1.2646e-05	3-oxoacyl-ACP synthase III	FAPM
D3C65_15555	PA2017		-2.24387	1.51346e-13	D-binding protein	HUU
D3C65_00710	PA0132	bauA	-2.23973	1.12613e-08	beta-alanine--pyruvate aminotransferase	AABM; CCC
D3C65_17925			-2.2366	4.70874e-05	hypothetical protein	not annotated
D3C65_12710	PA2552		-2.21843	1.67261e-08	acyl-CoA dehydrogese	PE
D3C65_12180	PA2648	nuoM	-2.21775	3.22281e-39	DH-quinone oxidoreductase subunit M	EM
D3C65_05410	PA3919		-2.20553	6.40928e-15	PhoH family protein	HUU
D3C65_07815	PA3461		-2.18645	2.32617e-08	osmoprotectant GGN system M42 family peptidase	HUU
D3C65_27755	PA5105	hutC	-2.17689	1.01853e-09	histidine utilization repressor	TR
D3C65_03830	PA4225	pchF	-2.17607	3.93212e-22	non-ribosomal peptide synthetase	SF; TSM
D3C65_14275	PA2250	lpdV	-2.17429	2.79709e-08	dihydrolipoyl dehydrogese	AABM; EM
D3C65_16155	PA1900	phzB2	-2.16981	3.65816e-05	phenazine biosynthesis protein PhzB1/2	SF
D3C65_03900	PA4211	phzB1
D3C65_05120	PA3973		-2.16007	1.97065e-10	TetR/AcrR family transcriptiol regulator	TR
D3C65_05375	PA3924		-2.15803	1.80214e-13	fatty acid--CoA ligase	FAPM
D3C65_14515	PA2204		-2.12754	2.78795e-15	ABC transporter	TSM
D3C65_23105	PA4357		-2.11615	3.21299e-06	hypothetical protein	HUU
D3C65_08490	PA3332		-2.11565	2.75939e-06	nuclear transport factor 2 family protein	HUU
D3C65_02805	PA0531		-2.10598	8.00029e-09	type 1 glutamine amidotransferase	PE
D3C65_00230			-2.10142	0.000222637	hypothetical protein	not annotated
D3C65_00235			-2.09222	0.0012481	hypothetical protein	not annotated
D3C65_03825	PA4226	pchE	-2.07283	2.22556e-20	non-ribosomal peptide synthetase	SF; TSM
D3C65_07950	PA3436		-2.05772	2.4184e-14	antibiotic biosynthesis monooxygese	HUU
D3C65_05595	PA3885	tpbA	-2.05712	6.24119e-09	protein-tyrosine-phosphatase	MA; TPTMD
D3C65_24675	PA4542	clpB	-2.05403	1.88869e-05	chaperone protein ClpB	TPTMD
D3C65_12090	PA2665	fhpR	-2.05264	1.87264e-13	nitric oxide reductase transcriptiol regulator NorR	AP; TR
D3C65_05430	PA3915	moaB	-2.03734	9.07003e-05	molybdenum cofactor biosynthesis protein B	BCPGC
D3C65_15575	PA2013	liuC	-2.03435	7.71488e-07	gamma-carboxygeranoyl-CoA hydratase	CCC
D3C65_25485	PA4675	chtA	-2.02801	1.50736e-13	TonB-dependent receptor	TSM
D3C65_27750	PA5104		-2.01694	1.19879e-10	HutD family protein	HUU
D3C65_02790	PA0529		-2.01549	1.46173e-05	MOSC domain-containing protein	HUU
D3C65_19850	PA1197		-2.00677	2.84344e-06	D-dependent protein deacylase 2	HUU
D3C65_14030	PA2297		-2.00133	0.00220994	ferredoxin family protein	EM
D3C65_22785	PA4295	fppA	2.07627	7.51643e-06	type 4b pilus Flp prepilin peptidase	MA
D3C65_14260	PA2253	ansA	2.08144	4.51034e-13	asparagise	AABM
D3C65_05670	PA3870	moaA	2.10376	7.83593e-06	GTP 3',8-cyclase MoaA	BCPGC
D3C65_27385	PA5033		2.11919	8.40824e-16	hypothetical protein	HUU
D3C65_08160	PA3396	nosL	2.1278	0.00483373	accessory protein NosL	EM
D3C65_08365	PA3356	pauA5	2.15673	1.6453e-18	glutamine synthetase	CCC
D3C65_28855	PA5313	gabT2	2.20079	2.62077e-09	aspartate aminotransferase family protein	CCC; PE
D3C65_14195	PA2265		2.23195	7.2665e-17	GMC family oxidoreductase	CCC
D3C65_14200	PA2264		2.27296	4.21356e-14	glucote 2-dehydrogese subunit 3 family protein	HUU
D3C65_01400	PA0265	davD	2.28538	2.68129e-11	D-dependent succite-semialdehyde dehydrogese	AABM; CCC; CIM
D3C65_01410	PA0266	davT	2.30347	1.80232e-08	5-aminovalerate aminotransferase DavT	AABM; CCC; CIM
D3C65_14190	PA2266		2.40238	4.99591e-26	cytochrome c	CCC; EM
D3C65_01570	PA0297	spuA	2.41535	1.03564e-13	gamma-glutamyl-gamma-aminobutyrate hydrolase family protein	AABM; CCC
D3C65_15435	PA2040	pauA4	2.44239	6.8722e-24	glutamine synthetase	CCC; PE
D3C65_05655	PA3873	narJ	2.44328	2.53196e-06	nitrate reductase molybdenum cofactor assembly chaperone	EM
D3C65_13340	PA2432	bexR	2.463	2.32617e-08	LysR family transcriptiol regulator	TR
D3C65_22790	PA4296		2.46588	2.78184e-23	D-binding response regulator	TCRS; TR
D3C65_22780	PA4294	pprB	2.46894	9.23513e-08	pilus assembly protein	HUU
D3C65_14265	PA2252		2.48806	9.38863e-24	sodium:alanine symporter family protein	TSM
D3C65_30005	PA5530		2.50224	4.27528e-13	MFS transporter	MP; TSM
D3C65_05660	PA3872	narI	2.88695	1.72818e-08	respiratory nitrate reductase subunit gamma	EM
D3C65_05665	PA3871		3.07756	1.26052e-15	peptidyl-prolyl cis-trans isomerase	CHSP; TPTMD
D3C65_26020	PA4771	lldD	3.40761	4.80656e-25	alpha-hydroxy-acid oxidizing enzyme	EM
D3C65_15430	PA2041		3.56354	4.74157e-28	APC family permease	CCC; TSM
D3C65_26025	PA4772		3.70818	3.39577e-32	FAD-binding oxidoreductase	EM
D3C65_11440	PA2776	pauB3	3.75151	8.63981e-21	FAD-binding oxidoreductase	CCC
D3C65_03185	PA0604	agtB	3.95193	0.000933316	ABC transporter substrate-binding protein	TSM
D3C65_03195	PA0606	agtD	4.10043	0.00297831	ABC transporter permease	MP; TSM
D3C65_26015	PA4770	lldP	4.56907	1.06601e-20	L-lactate permease	TSM
D3C65_19465	PA1270		5.02844	9.08893e-69	FUSC family protein	HUU
D3C65_03190	PA0605	agtC	5.38987	0.000800304	ABC transporter permease	MP; TSM
D3C65_03180	PA0603	agtA	5.41987	1.40083e-05	polyamine ABC transporter ATP-binding protein	TSM
D3C65_07830	PA3458		49.666	1.72193e-159	MarR family transcriptiol regulator	TR
