# Supplementary material for: The MarR-Type Regulator PA3458 Is Involved in Osmoadaptation Control in Pseudomonas aeruginosa
Source: Int J Mol Sci. 2021 Apr 12;22(8):3982. doi: 10.3390/ijms22083982 (PMC8070244; doi:10.3390/ijms22083982)
Supplement: Supplementary file 1 [file ijms-22-03982-s001.zip › Table S2.xlsx]

## Sheet: Table S2
Table S2: Results of ChIP-seq analysis. The table represents data for PA3458-FLAG ChIP-seq peaks identified in each ChIP repeat without peaks found in negative control, as identified by MACS2 analysis. FDR-adjusted p-value for all peaks was lower than 0.05.
“+”; “-“ – coding strand direction
name	start	end	width	abs_summit	fold_enrichment	Fold Change (PA3458+ vs. EV+)	Feature	PAO1161_ID	PAO1_ID	gene	product	PseudoCap		Legend to PseudoCAP [30]:
1	7	1625	1618	219	13.8028	-1.03853	Promoter+	D3C65_00005	PA0001	dnaA	chromosomal replication initiator protein DnaA	DRRMR		AABM	Amino acid biosynthesis and metabolis
						-1.03662	Terminator-	D3C65_30215	PA5570		50S ribosomal protein L34	CIM; TPTMD		AP	Adaptation, Protection
2	2723	2971	248	2880	1.55095	-1.18696	gene_body	D3C65_00010	PA0002		DNA polymerase III subunit beta	DRRMR		ARS	Antibiotic resistance and susceptibility
3	3707	4441	734	4145	7.81382	1.06799	gene_body	D3C65_00015	PA0003	recF	DNA replication/repair protein RecF	DRRMR		BCPGC	Biosynthesis of cofactors, prosthetic groups and carriers
4	5006	5346	340	5169	1.73743	-1.15464	gene_body	D3C65_00020	PA0004		DNA gyrase subunit B	DRRMR		CCC	Carbon compound catabolism
5	7703	7957	254	7801	1.90078	1.06343	Terminator-	D3C65_00030	PA0006		D-glycero-beta-D-manno-heptose 1,7-bisphosphate 7-phosphatase	HUU		CD	Cell division
						1.19381	Promoter-	D3C65_00025	PA0005		1-acyl-sn-glycerol-3-phosphate acyltransferase	FAPM		CHE	Chemotaxis
6	8236	8729	493	8363	2.70714	1.06343	Promoter-	D3C65_00030	PA0006		D-glycero-beta-D-manno-heptose 1,7-bisphosphate 7-phosphatase	HUU		CHSP	Chaperones & heat shock proteins
						1.14751	Promoter+	D3C65_00035	PA0007		hypothetical protein	MP		CIM	Central intermediary metabolism
7	12443	12891	448	12755	2.45512	1.02593	gene_body	D3C65_00045	PA0009	glyQ	glycine--tRNA ligase subunit alpha	AABM; TPTMD		CWLC	Cell wall / LPS / capsule
8	14593	15272	679	14765	2.12335	1.01708	gene_body	D3C65_00055	PA0011		lysophospholipid acyltransferase	AP; ARS; CWLC		DRRMR	DNA replication, recombination, modification and repair
9	16420	17436	1016	17079	4.80677	-1.22987	gene_body	D3C65_00075	PA0015		tetratricopeptide repeat protein	HUU		EM	Energy metabolism
10	36751	37064	313	36907	2.73132	-1.25084	Terminator-	D3C65_00180	PA0035		tryptophan synthase subunit alpha	AABM		FAPM	Fatty acid and phospholipid metabolism
						1.04596	Promoter-	D3C65_00175	PA0034		DNA-binding response regulator	TCRS; TR		HUU	Hypothetical, unclassified, unknown
11	40210	41129	919	40937	2.37059	-1.12214	Terminator+	D3C65_00200	PA0039		DUF1161 domain-containing protein	HUU		ig	Intergenic regions
						1.14204	Promoter+	D3C65_00205	PA0040		ShlB/FhaC/HecB family hemolysin secretion/activation protein	HUU		MA	Motility & Attachment
12	51353	51600	247	51490	1.52561	-1.06132	gene_body	D3C65_00210	PA0041		filamentous hemagglutinin N-terminal domain-containing protein	SF		MP	Membrane proteins
13	51847	54281	2434	53298	5.01884	-1.06132	gene_body	D3C65_00210	PA0041		filamentous hemagglutinin N-terminal domain-containing protein	SF		NBM	Nucleotide biosynthesis and metabolism
14	54636	55361	725	55157	2.37344	-2.10142	gene_body	D3C65_00230			hypothetical protein			NCRNA	Non-coding RNA gene
15	55660	56324	664	56087	2.90612	-1.9821	Terminator+	D3C65_00240			hypothetical protein			PE	Putative enzymes
						-1.39571	Promoter+	D3C65_00245			transposase			PSE	Protein secretion/export apparatus
16	60248	60608	360	60440	3.04451	-1.12311	Terminator+	D3C65_00265	PA0044		exoenzyme T	SF		pseudo	with pseudogenes
						1.0862	Promoter+	D3C65_00270	PA0045		curli production assembly protein CsgG	HUU		RPTP	Related to phage, transposon, plasmids
17	61242	61563	321	61496	1.6923	1.03308	gene_body	D3C65_00275	PA0046		DUF4810 domain-containing protein	HUU		SF	Secreted Factors (toxins, enzymes, alginate)
18	64879	65203	324	64966	2.36276	-1.64861	Promoter-	D3C65_00290	PA0049		hypothetical protein	HUU		TCRS	Two-component regulatory systems
						1.07995	Promoter+	D3C65_00295	PA0050		hypothetical protein	HUU		TPTMD	Translation, post-translational modification, degradation
19	65709	66330	621	65889	6.95015	1.07995	Terminator+	D3C65_00295	PA0050		hypothetical protein	HUU		TR	Transcriptional regulators
						1.20233	Promoter+	D3C65_00300	PA0051	asnB	asparagine synthase (glutamine-hydrolyzing)	PE		TRNAPD	Transcription, RNA processing and degradation
20	68645	69530	885	68828	4.81058	-1.14791	Promoter+	D3C65_00310	PA0053		type II toxin-antitoxin system death-on-curing family toxin	HUU		TSM	Transport of small molecules
						-1.07928	Promoter-	D3C65_00305	PA0052		cupin domain-containing protein	HUU
21	75859	76123	264	75954	1.90898	1.04474	gene_body	D3C65_00360	PA0063		aminopeptidase	HUU
22	78506	78811	305	78676	3.09177	-1.21494	Promoter+	D3C65_00380	PA0067		oligopeptidase A	TPTMD
						1.01039	Promoter-	D3C65_00375	PA0066		gamma carbonic anhydrase family protein	HUU
23	99764	100172	408	100013	3.31885	-1.03939	Promoter-	D3C65_00450	PA0081	tagH	type VI secretion system-associated FHA domain protein TagH	PSE
						1.30046	Promoter+	D3C65_00455	PA0082	tssA	type VI secretion system protein TssA	PSE
24	102932	103358	426	103010	1.86789	1.07548	gene_body	D3C65_00465	PA0084	tssC	type VI secretion system contractile sheath large subunit	PSE
25	105969	106291	322	106147	2.8155	1.24348	gene_body	D3C65_00485	PA0088	tssF	type VI secretion system baseplate subunit TssF	PSE
26	120258	121279	1021	120480	5.99087	1.35386	gene_body	D3C65_00540	PA0099		DUF4150 domain-containing protein	HUU
27	123496	123964	468	123731	2.9624	-1.21894	Promoter+	D3C65_00555	PA0102		carbonic anhydrase	AP; CIM
						-1.01208	Terminator+	D3C65_00550	PA0101		TIGR02270 family protein	HUU
28	137054	137300	246	137193	2.3457	-1.20676	Promoter+	D3C65_00635	PA0117		SDR family NAD(P)-dependent oxidoreductase	PE
						-1.08718	Terminator+	D3C65_00630	PA0116		transcriptional regulator	HUU
29	140924	141185	261	141065	2.68657	-1.24958	gene_body	D3C65_00655	PA0121		GntR family transcriptional regulator	HUU
30	141821	142146	325	141965	2.08616	-1.36563	gene_body	D3C65_00660	PA0122		hemolysin	AP
31	143262	143623	361	143389	2.57215	-1.0987	Promoter-	D3C65_00665	PA0123		LysR family transcriptional regulator	TR
						1.11366	Terminator-	D3C65_00670	PA0124		type II toxin-antitoxin system RelE/ParE family toxin	HUU
32	143913	144445	532	144125	5.05854	1.04927	Promoter-	D3C65_00675	PA0125		ribbon-helix-helix protein, CopG family	HUU
						1.3029	Terminator-	D3C65_00680	PA0126		hypothetical protein	HUU
33	153208	153661	453	153305	1.76955	-1.19435	gene_body	D3C65_00720	PA0134	guaD	guanine deaminase	NBM
34	157764	158507	743	158107	23.1263	-1.07862	gene_body	D3C65_00745			alkyl hydroperoxide reductase
35	169407	169811	404	169591	5.18769	1.03659	gene_body	D3C65_00800	PA0149		RNA polymerase sigma factor	TR
36	170736	171154	418	170934	6.34913	-1.02053	Promoter+	D3C65_00810	PA0151		TonB-dependent receptor	TSM
						1.15051	Terminator+	D3C65_00805	PA0150		FecR family protein	MP; TR
37	173177	173606	429	173330	2.59795	-1.02053	gene_body	D3C65_00810	PA0151		TonB-dependent receptor	TSM
38	182358	182826	468	182440	1.91238	0.999431	gene_body	D3C65_00850	PA0158		triclosan efflux RND transporter permease subunit TriC	ARS; TSM
39	183460	184735	1275	183643	5.88179	1.0685	gene_body	D3C65_00855	PA0159		LysR family transcriptional regulator	TR
40	188581	189147	566	188809	5.9856	-1.76136	Terminator+	D3C65_00880	PA0164		gamma-glutamyltransferase family protein	AABM
						1.33533	Promoter+	D3C65_00885	PA0165		hypothetical protein	HUU
41	196621	196930	309	196800	2.52949	1.32953	Promoter-	D3C65_00920	PA0172		HAMP domain-containing protein	MA
							Terminator-	D3C65_00925	PA0173		chemotaxis response regulator protein-glutamate methylesterase	AP; CHE
42	204536	205063	527	205005	1.66442	1.02823	gene_body	D3C65_00960	PA0180		methyl-accepting chemotaxis protein	AP; CHE
43	212033	212353	320	212162	2.56074	-1.11024	Promoter+	D3C65_00990	PA0186		ABC transporter	TSM
						1.06381	Promoter-	D3C65_00985	PA0185		ABC transporter permease	MP; TSM
44	213329	214161	832	213583	6.81963	-1.13352	Promoter+	D3C65_00995	PA0187		TauD/TfdA family dioxygenase	HUU
						-1.11024	Terminator+	D3C65_00990	PA0186		ABC transporter	TSM
45	218685	218982	297	218831	3.36478	-1.0314	Promoter-	D3C65_01015	PA0191		LysR family transcriptional regulator	TR
							Terminator-	D3C65_01020			hypothetical protein
46	223542	224030	488	223683	3.78022	1.122	Terminator+	D3C65_01035	PA0194		TauD/TfdA family dioxygenase	PE
						1.12727	Promoter+	D3C65_01040	PA0195		Re/Si-specific NAD(P)(+) transhydrogenase subunit alpha	EM; TSM
47	226958	227480	522	227270	5.77762	-1.03044	Terminator+	D3C65_01050	PA0196		NAD(P)(+) transhydrogenase (Re/Si-specific) subunit beta	EM; TSM
							Promoter+	D3C65_01055	PA0197		protein tonB2	TSM
48	229568	230010	442	229922	2.00317	-1.57765	Promoter-	D3C65_01070	PA0200		DUF3079 domain-containing protein	HUU
						1.08834	Promoter+	D3C65_01075	PA0201		alpha/beta hydrolase	HUU
49	246594	247090	496	246735	3.10768	-1.04931	gene_body	D3C65_01160	PA0218		LysR family transcriptional regulator	TR
50	250772	251301	529	251057	8.35659	-1.05725	gene_body	D3C65_01180	PA0221		aspartate aminotransferase family protein	PE
51	254528	254933	405	254758	3.76358	-1.22767	Promoter-	D3C65_01195	PA0224		aldolase	PE
						-1.05714	Promoter+	D3C65_01200	PA0225		helix-turn-helix domain-containing protein	TR
52	255182	255656	474	255363	3.9866	-1.0642	Promoter+	D3C65_01205	PA0226		CoA transferase subunit A	CCC
						-1.05714	Terminator+	D3C65_01200	PA0225		helix-turn-helix domain-containing protein	TR
53	263670	264330	660	263883	1.5865	-1.39376	gene_body	D3C65_01245	PA0234		nucleoside-binding protein	HUU
54	269401	269828	427	269628	5.09417	1.03603	Terminator+	D3C65_01265	PA0238		sugar phosphate isomerase/epimerase	HUU
						1.17507	Promoter+	D3C65_01270	PA0239		DMT family transporter	MP
55	273466	273786	320	273591	1.57559	-1.03315	Promoter+	D3C65_01285	PA0242		4-hydroxyphenylpyruvate dioxygenase	PE
						1.28344	Promoter-	D3C65_01280	PA0241		MFS transporter	MP; TSM
56	287416	289690	2274	288922	5.00818	-1.14148	gene_body	D3C65_01360	PA0257		IS3 family transposase	RPTP
57	290222	291523	1301	291211	4.43634	1.06713	gene_body	D3C65_01370	PA0260		DUF3274 domain-containing protein	MP; SF
58	293757	294094	337	293886	1.94661	1.23686	gene_body	D3C65_01380	PA0262	tssI	type VI secretion system tip protein VgrG	HUU
59	296116	296357	241	296208	2.07521	1.23686	gene_body	D3C65_01380	PA0262	tssI	type VI secretion system tip protein VgrG	HUU
60	297434	298739	1305	298327	6.02947	1.03233	Promoter-	D3C65_01385	PA0263	hcp	type VI secretion system tube protein Hcp	SF
						1.47666	Terminator-	D3C65_01390	PA0263.1		tRNA-Arg	NCRNA
61	299121	299518	397	299275	1.95842		gene_body	D3C65_01395	PA0264		hypothetical protein	HUU
62	310213	310567	354	310389	3.86441	-1.13544	gene_body	D3C65_01460	PA0275		Crp/Fnr family transcriptional regulator	TR
63	320463	320854	391	320615	2.38202	-1.09174	Promoter+	D3C65_01515	PA0286		delta-9 fatty acid desaturase DesA	FAPM
						1.22762	Promoter-	D3C65_01510	PA0285		GGDEF domain-containing protein	MP
64	326778	327284	506	327004	1.86797	-1.00653	Terminator+	D3C65_01535	PA0290		GGDEF domain-containing protein	HUU
						1.49854	Promoter+	D3C65_01540	PA0291		OprD family porin	MP, TSM
65	333052	333318	266	333183	2.82819	1.67448	gene_body	D3C65_01565	PA0296		glutamine synthetase	CCC; PE
66	334318	334881	563	334626	2.77408	1.67448	Promoter-	D3C65_01565	PA0296		glutamine synthetase	CCC; PE
						2.41535	Promoter+	D3C65_01570	PA0297		gamma-glutamyl-gamma-aminobutyrate hydrolase family protein	AABM; CCC
67	335339	335652	313	335419	1.62483	2.41535	gene_body	D3C65_01570	PA0297		gamma-glutamyl-gamma-aminobutyrate hydrolase family protein	AABM; CCC
68	337686	339119	1433	338175	2.21244	1.35881	gene_body	D3C65_01580	PA0299		aspartate aminotransferase family protein	CCC; PE
69	339882	340713	831	340560	1.9407	1.00931	gene_body	D3C65_01590	PA0301		spermidine-binding periplasmic protein SpuE	TSM
70	343777	344091	314	343914	1.91729	1.10803	gene_body	D3C65_01605	PA0304		ABC transporter permease subunit	MP; TSM
71	346062	346371	309	346205	3.37214	1.07011	gene_body	D3C65_01610	PA0305		penicillin acylase family protein	CCC
72	356199	356606	407	356431	2.23851	1.03888	gene_body	D3C65_01675	PA0316		phosphoglycerate dehydrogenase	AABM
73	363753	364415	662	363987	2.33292	-1.01552	gene_body	D3C65_01710	PA0323		extracellular solute-binding protein	TSM
74	364826	365391	565	365230	3.73449		gene_body	D3C65_01720	PA0325		ABC transporter permease	MP; TSM
75	366988	367445	457	367253	2.03331	-1.40091	gene_body	D3C65_01730			hypothetical protein
76	370268	370683	415	370402	2.97812	-1.05667	gene_body	D3C65_01740	PA0328		autotransporter domain-containing protein	AABM
78	383544	383824	280	383664	2.58491	0.998142	gene_body	D3C65_01805	PA0340		sulfite exporter TauE/SafE family protein	MP
79	401522	402126	604	401828	8.20855	1.06663	gene_body	D3C65_01890	PA0357		formamidopyrimidine-DNA glycosylase	DRRMR
80	403417	403791	374	403516	1.51236	1.0945	gene_body	D3C65_01905	PA0360		sel1 repeat family protein	HUU
81	406251	406615	364	406419	2.43092	1.0054	gene_body	D3C65_01915	PA0362		4Fe-4S ferredoxin	EM
82	420181	421128	947	420413	3.95602	1.10254	gene_body	D3C65_01985	PA0375		ABC transporter permease	CD
83	429235	430140	905	429460	6.53683	-1.1462	gene_body	D3C65_02050	PA0388		DUF4426 domain-containing protein	HUU
84	430990	431335	345	431166	2.99274	1.18246	gene_body	D3C65_02060	PA0390		homoserine O-acetyltransferase	AABM
85	440415	440655	240	440495	1.75667	-1.22512	Terminator+	D3C65_02105	PA0398		NINE protein	HUU
						-1.0137	Promoter+	D3C65_02110	PA0399		pyridoxal-phosphate dependent enzyme	AABM
86	449525	449888	363	449667	3.09318	1.17991	gene_body	D3C65_02155	PA0408		protein PilG	CHE; MA; TCRS
87	451026	451315	289	451147	1.9856	1.12021	gene_body	D3C65_02170	PA0411		protein PilJ	CHE; MA
88	453651	453899	248	453736	1.64376	1.13826	gene_body	D3C65_02175	PA0412		methyltransferase PilK	CHE; MA
89	469430	472171	2741	469975	13.8604	-1.04419	Terminator+	D3C65_02225	PA0421		flavin monoamine oxidase family protein	PE
						-1.04065	Promoter+	D3C65_02230	PA0422		cytochrome b	HUU
92	488704	489191	487	489011	1.74566	-1.00747	gene_body	D3C65_02300	PA0436		TetR family transcriptional regulator	TR
93	492203	492502	299	492375	2.22864		gene_body	D3C65_02320	PA0439	preA	NAD-dependent dihydropyrimidine dehydrogenase subunit PreA	PE
94	496118	496867	749	496466	10.6714		gene_body	D3C65_02340	PA0442		hypothetical protein	HUU
95	499848	500146	298	499965	1.80394	-1.05439	Terminator-	D3C65_02355	PA0445		IS110-like element ISPa11 family transposase	RPTP
						1.06597	Terminator+	D3C65_02350	PA0444		Zn-dependent hydrolase	NBM
96	503732	504083	351	503959	1.70997	-1.15689	Promoter-	D3C65_02365	PA0447		acyl-CoA dehydrogenase	AABM; CCC; FAPM
						-1.06361	Promoter+	D3C65_02370	PA0448		LysR family transcriptional regulator	TR
97	507171	507692	521	507465	8.65841	-1.14815	Promoter+	D3C65_02385	PA0451		nodulation protein NfeD	MP
						1.10552	Promoter-	D3C65_02380	PA0450		phosphate transporter	MP; TSM
98	514496	515790	1294	514767	4.882	1.19619	Promoter-	D3C65_02405	PA0455	dbpA	ATP-dependent RNA helicase DbpA	TRNAPD
						1.22813	Promoter+	D3C65_02410	PA0456		cold-shock protein	AP; TR
99	516675	516934	259	516805	2.46989	1.12679	gene_body	D3C65_02425	PA0458		DHA2 family efflux MFS transporter permease subunit	MP; TSM
100	524147	524437	290	524298	2.38939	1.19533	gene_body	D3C65_02455	PA0464	creC	two-component system sensor histidine kinase CreC	TCRS
101	530912	531352	440	530998	1.53437	1.1345	gene_body	D3C65_02490	PA0470		TonB-dependent siderophore receptor	MP; TSM
102	537841	538305	464	538050	2.63722	-1.11929	Promoter-	D3C65_02520	PA0476		NCS1 family nucleobase:cation symporter-1	TSM
						1.10753	Terminator-	D3C65_02525	PA0477		LysR family transcriptional regulator	TR
103	544335	544647	312	544521	2.26309	1.05495	Promoter-	D3C65_02550	PA0482		malate synthase G	CCC; CIM
						1.10932	Promoter+	D3C65_02555	PA0483		GNAT family N-acetyltransferase	PE
104	545743	546171	428	545968	2.96339	1.04806	Terminator+	D3C65_02560	PA0484		ACT domain-containing protein	HUU
						1.06309	Terminator-	D3C65_02565	PA0485		EamA family transporter	MP
105	556122	560189	4067	558601	8.66081	1.26662	gene_body	D3C65_02635	PA0499		molecular chaperone	CHSP; MA
106	571288	571567	279	571460	2.19014	1.8124	gene_body	D3C65_02690	PA0509		cytochrome c	BCPGC; EM
107	585115	585402	287	585257	3.34072	-1.65999	gene_body	D3C65_02770	PA0525		nitric oxide reductase activation protein NorD	EM
108	586377	587039	662	586861	2.88004	1.04865	Terminator-	D3C65_02785	PA0528		LysR family transcriptional regulator	TR
						1.34424	Promoter-	D3C65_02780	PA0527		Crp/Fnr family transcriptional regulator	TR
110	602054	602502	448	602265	3.23079	-1.26409	Promoter+	D3C65_02880	PA0545		reductase	PE
						1.2825	Promoter-	D3C65_02875	PA0544		metallo-dependent phosphatase	HUU
111	616213	616695	482	616458	5.62874	1.23046	gene_body	D3C65_02950	PA0559		NAD(P)/FAD-dependent oxidoreductase	HUU
112	617940	619215	1275	618641	5.03537	-1.0382	gene_body	D3C65_02960	PA0561		hypothetical protein	HUU
113	620315	620706	391	620454	2.47304	1.39736	gene_body	D3C65_02970	PA0563		DUF805 domain-containing protein	HUU
115	627711	628419	708	627938	5.3165	-1.19036	Terminator-	D3C65_03020	PA0573		NERD domain-containing protein	HUU
						1.27714	Promoter-	D3C65_03015	PA0572		hypothetical protein	HUU
116	628849	629100	251	628940	1.93928	1.15328	gene_body	D3C65_03025	PA0574		Fic family protein	HUU
117	629459	630470	1011	629959	3.06408	1.15328	Promoter-	D3C65_03025	PA0574		Fic family protein	HUU
						1.1768	Terminator-	D3C65_03030			integrase
119	636012	636620	608	636456	3.21255	1.18015	gene_body	D3C65_03050	PA0577		DNA primase	DRRMR
120	638870	639389	519	639229	3.55215	1.07197	Promoter-	D3C65_03060	PA0579		30S ribosomal protein S21	TPTMD
						1.16889	Promoter+	D3C65_03065	PA0580	tsaD	tRNA (adenosine(37)-N6)-threonylcarbamoyltransferase complex transferase subunit TsaD	TPTMD
121	640029	640499	470	640182	2.64714	1.16889	gene_body	D3C65_03065	PA0580	tsaD	tRNA (adenosine(37)-N6)-threonylcarbamoyltransferase complex transferase subunit TsaD	TPTMD
122	643944	645444	1500	644231	5.88305	-1.53587	gene_body	D3C65_03095	PA0586		SpoVR family protein	HUU
123	646846	647473	627	647157	3.36834	-1.65133	gene_body	D3C65_03105	PA0588		PrkA family serine protein kinase	HUU
124	648177	649033	856	648864	3.16877	-1.65133	Promoter-	D3C65_03105	PA0588		PrkA family serine protein kinase	HUU
						1.07957	Terminator-	D3C65_03110	PA0589		thiosulfate sulfurtransferase	EM
125	649363	649858	495	649611	7.6983	-1.04339	gene_body	D3C65_03115	PA0590		bis(5'-nucleosyl)-tetraphosphatase (symmetrical)	NBM
126	650419	650723	304	650571	2.55509	-1.02036	Promoter-	D3C65_03120	PA0591	apaG	Co2+/Mg2+ efflux protein ApaG	HUU
						1.04203	Terminator-	D3C65_03125	PA0592		ribosomal RNA small subunit methyltransferase A	TRNAPD
127	653702	655660	1958	654804	12.6565	1.08714	gene_body	D3C65_03140	PA0595		LPS-assembly protein LptD	AP
128	656169	656864	695	656418	5.50266	1.08714	gene_body	D3C65_03140	PA0595		LPS-assembly protein LptD	AP
129	663313	664148	835	663957	3.64	1.47785	gene_body	D3C65_03175	PA0602		extracellular solute-binding protein	TSM
130	664492	664945	453	664687	3.94994	1.47785	Terminator+	D3C65_03175	PA0602		extracellular solute-binding protein	TSM
						5.41987	Promoter+	D3C65_03180	PA0603	potA	polyamine ABC transporter ATP-binding protein	TSM
131	666563	666929	366	666739	2.79935	3.95193	gene_body	D3C65_03185	PA0604		ABC transporter substrate-binding protein	TSM
133	669417	669833	416	669688	2.09261	1.14039	gene_body	D3C65_03200	PA0607		ribulose-phosphate 3-epimerase	EM
134	672624	673208	584	673138	1.537	1.0234	Terminator-	D3C65_03220	PA0611		transcriptional regulator	TR
						1.04862	Promoter-	D3C65_03215	PA0610		transcription regulatory protein PrtN	TR
135	673880	674141	261	674027	2.57151	-1.1188	Promoter+	D3C65_03225	PA0612		repressor PtrB	TR
						1.0234	Promoter-	D3C65_03220	PA0611		transcriptional regulator	TR
136	674835	675552	717	675436	2.80481	-1.03403	gene_body	D3C65_03235	PA0614		holin	HUU
137	679619	681423	1804	679996	3.88327	-1.1817	gene_body	D3C65_03265	PA0620		bacteriophage protein	RPTP
139	690628	690879	251	690762	1.6052	-1.0058	gene_body	D3C65_03345	PA0636		phage tail tape measure protein	RPTP
140	698306	703663	5357	703448	5.12595	-1.27034	Terminator+	D3C65_03405	PA0648		hypothetical protein	RPTP
						1.00781	Promoter+	D3C65_03410	PA0649		glutamine amidotransferase	AABM; BCPGC; EM
141	706313	706882	569	706713	2.34727	-1.02359	Promoter+	D3C65_03430	PA0653		OsmC family protein	HUU
						1.16809	Promoter-	D3C65_03425	PA0652		cyclic AMP receptor-like protein	TR
142	707380	708471	1091	708245	3.78421	1.05591	gene_body	D3C65_03435	PA0654		S-adenosylmethionine decarboxylase proenzyme	CIM
143	711614	711977	363	711780	2.65922	1.09772	gene_body	D3C65_03455	PA0658		SDR family oxidoreductase	PE
144	716531	716876	345	716654	2.31923	1.14759	gene_body	D3C65_03480	PA0663		hypothetical protein	HUU
145	719950	722156	2206	721730	4.64687	-1.48835	Promoter+	D3C65_03510			16S ribosomal RNA
						-1.08508	Terminator+	D3C65_03505	PA0668		Tyrosine--tRNA ligase 2	AABM; TPTMD
146	722445	727502	5057	726841	13.2134	-1.29133	gene_body	D3C65_03525			23S ribosomal RNA
147	727982	730618	2636	730031	8.57166	1.02316	gene_body	D3C65_03550	PA4277.3		tRNA-Tyr	NCRNA
148	730920	735993	5073	731246	8.23118	1.09567	gene_body	D3C65_03565	PA4277	tuf	elongation factor Tu	TPTMD
150	737059	738359	1300	737713	7.61561	1.02293	gene_body	D3C65_03605	PA4270	rpoB	DNA-directed RNA polymerase subunit beta	TRNAPD
151	738643	740257	1614	739436	6.06896	0.998683	gene_body	D3C65_03610	PA4269	rpoC	DNA-directed RNA polymerase subunit beta'	TRNAPD
152	740671	741838	1167	741510	4.98568	0.998683	gene_body	D3C65_03610	PA4269	rpoC	DNA-directed RNA polymerase subunit beta'	TRNAPD
153	742395	747171	4776	744163	31.2843	1.32579	Terminator+	D3C65_03615	PA4268		30S ribosomal protein S12	TPTMD
						1.33325	Promoter+	D3C65_03620	PA4267		30S ribosomal protein S7	TPTMD
154	747417	763147	15730	748075	23.1274	0.99839	Promoter+	D3C65_03635	PA4264		30S ribosomal protein S10	TPTMD; TRNAPD
						1.12757	Terminator+	D3C65_03630	PA4265	tuf	elongation factor Tu	TPTMD
155	766075	766587	512	766490	2.05071	1.02922	gene_body	D3C65_03785	PA4234		excinuclease ABC subunit A	DRRMR
156	801008	802777	1769	802166	3.37374		Promoter-	D3C65_03905	PA4210		phenazine biosynthesis protein phzA 1	SF
							Terminator-	D3C65_03910			methyltransferase
157	809329	809811	482	809538	6.54953	-1.30038	gene_body	D3C65_03935	PA4205		DoxX family protein	MP
158	844349	845015	666	844569	10.2528	1.14169	Terminator-	D3C65_04095	PA4174		LysR family transcriptional regulator	TR
						1.18473	Promoter-	D3C65_04090	PA4175		protease IV	SF
159	849512	849787	275	849651	2.86305	-1.27938	gene_body	D3C65_04125	PA4168		TonB-dependent siderophore receptor	TSM
160	850652	850893	241	850767	2.13235	-1.27938	gene_body	D3C65_04125	PA4168		TonB-dependent siderophore receptor	TSM
162	863140	863424	284	863312	2.43337	1.09432	Promoter+	D3C65_04185	PA4156		TonB-dependent receptor	TSM
						1.26277	Promoter-	D3C65_04180	PA4157		IclR family transcriptional regulator	TR
163	867018	867348	330	867207	3.51599	-1.29506	Terminator+	D3C65_04190	PA4155		LLM class flavin-dependent oxidoreductase	HUU
						1.16848	Promoter+	D3C65_04195	PA4154		SH3 domain-containing protein	HUU
164	867969	868328	359	868105	2.88144	1.3934	gene_body	D3C65_04200	PA4153		2,3-butanediol dehydrogenase	CCC
165	871185	871628	443	871518	2.40207	1.11518	gene_body	D3C65_04215	PA4150		thiamine pyrophosphate-dependent dehydrogenase E1 component subunit alpha	CCC
166	882982	883678	696	883500	4.6532	-1.31674	Promoter-	D3C65_04260	PA4141		hypothetical protein	HUU
						-1.23757	Terminator-	D3C65_04265	PA4140		FAD-binding protein	HUU
167	885687	886542	855	886371	2.79556		gene_body	D3C65_04275			hypothetical protein
168	889125	889544	419	889361	4.44689	1.11969	Promoter+	D3C65_04290	PA4136		putative chloramphenicol efflux MFS transporter Bcr1	MP; TSM
							Promoter-	D3C65_04285	PA4137		outer membrane porin, OprD family	TSM
170	892839	893141	302	893025	1.74986	1.5312	Terminator-	D3C65_04310	PA4132		PLP-dependent aminotransferase family protein	AP
						1.63704	Promoter-	D3C65_04305	PA4133	ccoN	cytochrome-c oxidase, cbb3-type subunit I	AP; EM
171	912169	912471	302	912319	2.69733	-1.04506	gene_body	D3C65_04395	PA4115		LOG family protein	HUU
172	922593	923364	771	922849	3.45586	1.03365	Terminator-	D3C65_04430			hypothetical protein
						1.19905	Terminator+	D3C65_04425	PA4109		transcriptional activator AmpR	ARS; TR
173	924601	925185	584	924967	6.04643	0.995122	gene_body	D3C65_04440	PA4107		EF-hand domain-containing protein	HUU
174	945441	947773	2332	947223	4.77846	1.34089	gene_body	D3C65_04555	PA4085		molecular chaperone	CHSP; MA
175	949089	949394	305	949216	2.989	1.21361	gene_body	D3C65_04560	PA4084		fimbrial biogenesis outer membrane usher protein	MA
176	954885	956787	1902	955271	5.4014	-1.16009	gene_body	D3C65_04575	PA4081		type 1 fimbrial protein	MA
177	961060	961510	450	961350	3.46843	1.31998	gene_body	D3C65_04600	PA4076		hypothetical protein	HUU
178	967847	968332	485	967899	1.50761	1.11086	gene_body	D3C65_04630	PA4070	feaR	transcriptional regulator FeaR	TR
179	971085	971503	418	971278	5.23437	1.12105	Terminator-	D3C65_04655	PA4066		DUF3299 domain-containing protein	HUU
						1.14368	Promoter-	D3C65_04650	PA4067		OmpW family protein	MP
180	987000	987419	419	987132	2.49479	1.14756	Terminator-	D3C65_04765	PA4044		1-deoxy-D-xylulose-5-phosphate synthase	BCPGC
						1.15271	Terminator+	D3C65_04760	PA4045		cobalamin-binding protein	HUU
181	994736	995048	312	994898	2.99621	-1.09559	Promoter-	D3C65_04790	PA4039		ABC transporter	HUU
								D3C65_04795	PA4038		ABC transporter permease	MP
182	996435	996974	539	996626	2.13795	-1.16997	Promoter-	D3C65_04800	PA4037		ABC transporter ATP-binding protein	TSM
						1.05504	Terminator-	D3C65_04805	PA4036		CHASE2 domain-containing protein	TCRS
183	1001089	1001892	803	1001480	12.6347	-1.0271	Promoter-	D3C65_04815	PA4034		aquaporin	MP; TSM
						1.00248	Terminator-	D3C65_04820	PA4033		hypothetical protein	HUU
184	1002510	1003327	817	1002922	5.08958	1.05963	gene_body	D3C65_04830	PA4031		inorganic pyrophosphatase	CIM
185	1011646	1011929	283	1011825	2.94143	-1.77023	gene_body	D3C65_04870	PA4023	eat	ethanolamine permease	TSM
186	1024077	1024391	314	1024230	3.92124	1.0364	gene_body	D3C65_04930	PA4011		phosphatase PAP2 family protein	MP
187	1025057	1025352	295	1025196	2.43504	-1.01822	gene_body	D3C65_04935	PA4010		3-methyladenine DNA glycosylase	HUU
188	1033214	1034012	798	1033414	2.81624	1.148	gene_body	D3C65_04975	PA4002	rodA	rod shape-determining protein RodA	CWLC
189	1039730	1040039	309	1039910	3.07827	1.10367	Promoter-	D3C65_05010	PA3995		LysR family transcriptional regulator	TR
						1.11621	Promoter+	D3C65_05015	PA3994		alpha/beta hydrolase	PE
190	1040965	1041215	250	1041061	1.73263	-1.08831	Terminator-	D3C65_05020	PA3993		IS110-like element ISPa11 family transposase	RPTP
						1.11621	Terminator+	D3C65_05015	PA3994		alpha/beta hydrolase	PE
191	1048698	1049047	349	1048804	1.9113	1.14293	gene_body	D3C65_05050	PA3987		leucine--tRNA ligase	AABM; TPTMD
192	1052506	1052756	250	1052696	1.53328	1.18523	gene_body	D3C65_05070	PA3983		HlyC/CorC family transporter	HUU
193	1055757	1056238	481	1056042	3.93692	1.08886	Promoter+	D3C65_05090	PA3979		DUF1820 family protein	HUU
						1.18991	Promoter-	D3C65_05085	PA3980	miaB	tRNA (N6-isopentenyl adenosine(37)-C2)-methylthiotransferase MiaB	HUU
194	1056500	1056836	336	1056649	3.13126	-1.0277	gene_body	D3C65_05095	PA3978		sel1 repeat family protein	HUU
195	1065239	1065679	440	1065438	6.33348	-2.46958	Terminator+	D3C65_05130	PA3971		PaaI family thioesterase	HUU
						1.02171		D3C65_05135	PA3970	amn	AMP nucleosidase	NBM
196	1068403	1068773	370	1068601	4.28513	-1.24807	gene_body	D3C65_05145	PA3969		hypothetical protein	HUU
197	1080521	1080768	247	1080643	2.15109	-1.11609	gene_body	D3C65_05220	PA3954	sfnG	dimethyl sulfone monooxygenase SfnG	HUU
198	1081020	1081356	336	1081195	3.41689	-1.11609	gene_body	D3C65_05220	PA3954	sfnG	dimethyl sulfone monooxygenase SfnG	HUU
199	1087369	1087968	599	1087704	2.55124	1.04916	gene_body	D3C65_05260	PA3947		EAL domain-containing protein	NBM
200	1088562	1089257	695	1088986	7.1682	1.14875	gene_body	D3C65_05265	PA3946		hybrid sensor histidine kinase/response regulator	TCRS
201	1093323	1093655	332	1093462	1.96243	1.06537	gene_body	D3C65_05275	PA3944		GNAT family N-acetyltransferase	HUU
202	1097441	1097868	427	1097623	3.53319	-1.19736	Promoter+	D3C65_05300	PA3939		acyl-CoA dehydrogenase	HUU
						-1.02943	Promoter-	D3C65_05295	PA3940		HU family DNA-binding protein	DRRMR
203	1108161	1108923	762	1108289	3.25629	-1.51241	gene_body	D3C65_05340	PA3931		ABC transporter substrate-binding protein	HUU
204	1109229	1109880	651	1109625	8.6803	1.16812	gene_body	D3C65_05345	PA3930		cytochrome ubiquinol oxidase subunit I	EM
205	1115636	1115978	342	1115788	2.53538	-2.15803	Promoter+	D3C65_05375	PA3924		fatty acid--CoA ligase	FAPM
						1.16635	Promoter-	D3C65_05370	PA3925		acetyl-CoA C-acyltransferase	PE
206	1121139	1121505	366	1121383	2.00382	-2.4082	Terminator+	D3C65_05390	PA3922		DUF1329 domain-containing protein	HUU
						1.01321	Promoter+	D3C65_05395	PA3921		transcriptional regulator	TR
207	1126678	1127152	474	1126913	7.57767	-1.30848	Promoter-	D3C65_05400	PA3920		copper-translocating P-type ATPase	MP; TSM
							Terminator-	D3C65_05405			hypothetical protein
208	1139707	1139952	245	1139851	1.94701	1.26314	gene_body	D3C65_05470	PA3907		hypothetical protein	HUU
209	1142555	1142873	318	1142687	1.89382	1.10368	gene_body	D3C65_05490	PA3903		peptide chain release factor 3	TPTMD
210	1152410	1152962	552	1152665	9.32622	1.08873	Promoter+	D3C65_05535	PA3894		efflux transporter outer membrane subunit	MP
						1.13478	Promoter-	D3C65_05530	PA3895		LysR family transcriptional regulator	TR
211	1170715	1171134	419	1170918	2.74096	-2.61826	Promoter+	D3C65_05635	PA3877		NarK/NasA family nitrate transporter	MP; TSM
						1.28474	Promoter-	D3C65_05630	PA3878		nitrate/nitrite sensor histidine kinase	EM; TCRS
212	1182564	1183245	681	1182855	4.81929	1.25641	gene_body	D3C65_05675	PA3869		hypothetical protein	HUU
213	1184188	1184846	658	1184435	2.06021	-1.05366	gene_body	D3C65_05680	PA3868		transposase	HUU
214	1185280	1187384	2104	1185574	9.35056	-1.26875	Promoter-	D3C65_05685	PA3867		recombinase family protein	DRRMR
						1.05323	Promoter+	D3C65_05690	PA3866		pyocin protein	AP; SF
215	1187726	1188754	1028	1188513	4.26167	-1.22059	Terminator+	D3C65_05695	PA3865.1		hypothetical protein	AP
						-1.21079	Promoter+	D3C65_05700	PA3865		ABC transporter substrate-binding protein	TSM
216	1189879	1190312	433	1190070	3.70426	-1.21079	gene_body	D3C65_05700	PA3865		ABC transporter substrate-binding protein	TSM
217	1218488	1221637	3149	1218799	2.79314	1.06638	Promoter-	D3C65_05855	PA3836		ABC transporter substrate-binding protein	HUU
							Promoter+	D3C65_05860			hypothetical protein
218	1224758	1225014	256	1224851	2.06911	1.09122	gene_body	D3C65_05875	PA3833		DNA polymerase III subunit chi	HUU
219	1231970	1232546	576	1232483	1.52633	1.06551	gene_body	D3C65_05915	PA3825		cyclic diguanylate phosphodiesterase	NBM
220	1235950	1236981	1031	1236234	11.4009	1.11331	gene_body	D3C65_05930	PA3823		tRNA guanosine(34) transglycosylase Tgt	TPTMD; TRNAPD
221	1238198	1238844	646	1238626	1.81129	1.13428	gene_body	D3C65_05940	PA3821	secD	protein translocase subunit SecD	MP; PSE
222	1239545	1239877	332	1239758	2.10865	1.09157	Promoter+	D3C65_05950	PA3819		glycine zipper 2TM domain-containing protein	MP
						1.13518	Terminator+	D3C65_05945	PA3820	secF	protein translocase subunit SecF	PSE
223	1241137	1241539	402	1241352	1.96401	-1.03472	Promoter+	D3C65_05960	PA3817	trmJ	tRNA (cytosine(32)/uridine(32)-2'-O)-methyltransferase TrmJ	PE
						1.20881	Promoter-	D3C65_05955	PA3818		inositol monophosphatase	AP; TPTMD
224	1248541	1249571	1030	1248754	5.18921	1.01792	Terminator+	D3C65_06005	PA3808	iscX	Fe-S assembly protein IscX	HUU
						1.22018	Promoter+	D3C65_06010	PA3807		nucleoside-diphosphate kinase	NBM
225	1249951	1250526	575	1250115	2.20613	1.0966	gene_body	D3C65_06015	PA3806	rlmN	23S rRNA (adenine(2503)-C(2))-methyltransferase RlmN	HUU
226	1264728	1265126	398	1264899	1.92859	-1.13758	gene_body	D3C65_06085	PA3792	leuA	2-isopropylmalate synthase	AABM
227	1289364	1289891	527	1289577	7.06006	1.01943	gene_body	D3C65_06205	PA3769		GMP synthase (glutamine-hydrolyzing)	AABM; NBM
228	1292123	1292445	322	1292297	2.39484	-1.16242	Terminator+	D3C65_06215	PA3767	tadA	tRNA adenosine(34) deaminase TadA	HUU
							Terminator-	D3C65_06220			hypothetical protein
229	1294810	1295064	254	1294877	1.59246	1.0935	gene_body	D3C65_06235	PA3764		lytic transglycosylase F	HUU
230	1300531	1300840	309	1300670	2.69918	1.06936	Terminator+	D3C65_06245			CDGSH iron-sulfur domain-containing protein
						1.10957	Promoter+	D3C65_06250	PA3762		NGG1p interacting factor NIF3	HUU
231	1308816	1309264	448	1309031	1.52694	1.12566	gene_body	D3C65_06280	PA3756		hypothetical protein	HUU
232	1318749	1319263	514	1318871	2.82618	1.10821	Terminator+	D3C65_06335	PA3746		signal recognition particle protein	PSE
						1.1679		D3C65_06340	PA3745		30S ribosomal protein S16	DRRMR; TPTMD
233	1320210	1320607	397	1320424	2.45859	1.35009	gene_body	D3C65_06350	PA3743	trmD	tRNA (guanosine(37)-N1)-methyltransferase TrmD	TRNAPD
234	1329627	1329883	256	1329767	2.46711	-1.13756	gene_body	D3C65_06395	PA3734		alpha/beta hydrolase	HUU
235	1331884	1332524	640	1332222	2.59326	1.09409	Promoter-	D3C65_06405	PA3733		CoA transferase	HUU
						1.15341	Promoter+	D3C65_06410	PA3732		DUF2170 family protein	HUU
236	1334740	1334999	259	1334870	2.06084	1.05087	gene_body	D3C65_06425	PA3729		flotillin family protein	HUU
237	1345002	1345583	581	1345320	9.32382	-1.1201	Promoter+	D3C65_06450	PA3724		elastase	SF; TPTMD
						1.02297	Terminator+	D3C65_06445	PA3725	recJ	single-stranded-DNA-specific exonuclease RecJ	DRRMR
238	1359603	1359846	243	1359710	2.10507	-1.51184	Promoter+	D3C65_06520	PA3710		GMC family oxidoreductase	CCC
						1.13643	Promoter-	D3C65_06515	PA3711		LysR family transcriptional regulator	TR
239	1370561	1371075	514	1370850	4.75321	1.22046	gene_body	D3C65_06555	PA3703		chemotaxis response regulator protein-glutamate methylesterase	CHE; MA; TR
240	1373041	1373685	644	1373303	6.58142	1.02264	Promoter+	D3C65_06570	PA3700	lysS	lysine--tRNA ligase	AABM; TPTMD
							Promoter+				IS3-like element IS222 family transposase
							Promoter+				IS3 family transposase
							Terminator-				IS3 family transposase
							Terminator-				IS3-like element ISPa32 family transposase
							Terminator+				peptide chain release factor 2
241	1375653	1376113	460	1375909	3.21877	-1.06972	Terminator+	D3C65_06575	PA3699		TetR/AcrR family transcriptional regulator	TR
						1.04375	Promoter+	D3C65_06580	PA3698		hypothetical protein	HUU
242	1378305	1378700	395	1378503	4.50557	-1.1724	gene_body	D3C65_06590	PA3696		TIGR00266 family protein	HUU
243	1381627	1381912	285	1381698	1.64657	-1.08391	Promoter-	D3C65_06615	PA3691		DUF4398 domain-containing protein	HUU
						1.10305	Terminator-	D3C65_06620	PA3690		heavy metal translocating P-type ATPase	MP; TSM
244	1384246	1384491	245	1384422	1.54872	-1.17459	gene_body	D3C65_06625	PA3689	cadR	Cd(II)/Pb(II)-responsive transcriptional regulator	TR
245	1388696	1388987	291	1388866	2.92203	1.11716	gene_body	D3C65_06640	PA3686		adenylate kinase	NBM
246	1400802	1401044	242	1400913	2.35609	-1.07947	Promoter-	D3C65_06700	PA3674		hypothetical protein	HUU
						1.08259	Terminator-	D3C65_06705	PA3673		glycerol-3-phosphate 1-O-acyltransferase	FAPM
247	1418253	1418902	649	1418791	1.90751	1.08209	gene_body	D3C65_06780	PA3658		bifunctional uridylyltransferase/uridylyl-removing protein	AABM
248	1420485	1421184	699	1421034	1.82866	0.999598	gene_body	D3C65_06790	PA3656	rpsB	30S ribosomal protein S2	TPTMD
249	1422347	1422874	527	1422570	1.94466	1.02566	gene_body	D3C65_06795	PA3655		elongation factor Ts	TPTMD
250	1423986	1424368	382	1424229	3.14076	1.16071	gene_body	D3C65_06810	PA3652		ditrans,polycis-undecaprenyl-diphosphate synthase ((2E,6E)-farnesyl-diphosphate specific)	BCPGC; CWLC
251	1427934	1428430	496	1428036	1.92127	1.00158	gene_body	D3C65_06825	PA3649		zinc metalloprotease
252	1428999	1429253	254	1429158	1.96002	1.08195	gene_body	D3C65_06830	PA3648	bamA	outer membrane protein assembly factor BamA	MP; TSM
253	1430280	1431209	929	1430395	1.82463	1.08195	gene_body	D3C65_06830	PA3648	bamA	outer membrane protein assembly factor BamA	MP; TSM
254	1432332	1433098	766	1432851	4.32974	1.09611	gene_body	D3C65_06845	PA3645		beta-hydroxyacyl-ACP dehydratase	CWLC; FAPM
255	1433868	1434290	422	1434085	5.82169	1.06067	gene_body	D3C65_06855	PA3643		lipid-A-disaccharide synthase	CWLC
256	1435325	1435719	394	1435505	4.14177	1.01025	Terminator+	D3C65_06860	PA3642		ribonuclease HII	DRRMR
						1.12643	Promoter+	D3C65_06865	PA3641		alanine:cation symporter family protein	TSM
257	1437114	1437491	377	1437416	1.77562	1.10538	gene_body	D3C65_06870	PA3640		DNA polymerase III subunit alpha	DRRMR
258	1437862	1438348	486	1438187	1.80017	1.10538	gene_body	D3C65_06870	PA3640		DNA polymerase III subunit alpha	DRRMR
259	1440606	1441098	492	1440828	5.48609	1.08584	gene_body	D3C65_06875	PA3639	accA	acetyl-CoA carboxylase carboxyl transferase subunit alpha	FAPM
260	1444748	1446089	1341	1445849	10.0294	-1.13654	Promoter+	D3C65_06895	PA3635		enolase	CCC; EM; TPTMD
						-1.06763	Terminator+	D3C65_06890	PA3636		3-deoxy-8-phosphooctulonate synthase	CCC; CWLC
261	1453703	1454058	355	1453899	2.99814	1.09283	gene_body	D3C65_06940	PA3626	truD	tRNA pseudouridine(13) synthase TruD	HUU
262	1456471	1458734	2263	1457058	4.87407	-1.23234	gene_body	D3C65_06960	PA3622	rpoS	RNA polymerase sigma factor RpoS	TR
263	1462389	1462629	240	1462474	1.66749	-1.19573	Promoter+	D3C65_06985	PA3618		CinA family protein	HUU
						1.01514	Promoter-	D3C65_06980	PA3619		TolB-like translocation protein	HUU
264	1468482	1468876	394	1468617	2.93505	-1.03696	gene_body	D3C65_07010	PA3613		phosphoketolase	HUU
265	1470561	1471402	841	1470720	1.99363	-1.04631	Promoter-	D3C65_07020	PA3611		hypothetical protein	HUU
						1.09415	Terminator-	D3C65_07025	PA3610		spermidine/putrescine ABC transporter substrate-binding protein	TSM
266	1471670	1471951	281	1471818	2.60225	1.09415	gene_body	D3C65_07025	PA3610		spermidine/putrescine ABC transporter substrate-binding protein	TSM
267	1474639	1475014	375	1474842	2.27352	1.16827	Promoter+	D3C65_07045	PA3606		DTW domain-containing protein	HUU
						1.41942	Promoter-	D3C65_07040	PA3607		Spermidine/putrescine import ATP-binding protein PotA 2	TSM
268	1477240	1477583	343	1477317	1.65413	1.18422	gene_body	D3C65_07055	PA3604		DNA-binding response regulator	TCRS; TR
269	1479156	1480034	878	1479695	11.8984	-1.02038	Promoter+	D3C65_07070	PA3601		50S ribosomal protein L31 type B	TPTMD
						1.83641	Promoter-	D3C65_07065	PA3602		FMN-binding glutamate synthase family protein	MP
270	1480495	1481435	940	1480693	2.93864	1.00583	gene_body	D3C65_07080	PA3599		LuxR family transcriptional regulator	TR
271	1485976	1486438	462	1486247	4.78913	-1.0527	Terminator-	D3C65_07110	PA3594		LysR family transcriptional regulator	TR
							Terminator+	D3C65_07105			hypothetical protein
272	1487002	1487669	667	1487237	4.812	-1.05474	Promoter+	D3C65_07115	PA3593		acyl-CoA dehydrogenase	PE
						-1.0527	Promoter-	D3C65_07110	PA3594		LysR family transcriptional regulator	TR
273	1499290	1499612	322	1499427	2.80618	-1.36708	Promoter-	D3C65_07160	PA3584		glycerol-3-phosphate dehydrogenase	CIM; EM
						1.02846	Terminator-	D3C65_07165	PA3583		DeoR family transcriptional regulator	TR
274	1500921	1501385	464	1501141	5.731	-1.16006	gene_body	D3C65_07175	PA3582	glpK	glycerol kinase	CIM
275	1502796	1503397	601	1503094	15.0976	-1.21802	Promoter-	D3C65_07180	PA3581		aquaporin	TSM
						-1.06588	Promoter+	D3C65_07185	PA3580	ybaK	Cys-tRNA(Pro) deacylase	HUU
276	1506244	1507203	959	1506537	4.81722	1.02303	gene_body	D3C65_07200			hypothetical protein
						-1.09274	Promoter+	D3C65_07225	PA3574.1		copper chaperone	HUU
277	1508195	1509521	1326	1508355	3.43727	1.0303	Promoter-	D3C65_07220	PA3575		cytochrome b	MP
278	1535837	1536418	581	1536195	7.50805	-1.28881	Terminator-	D3C65_07350	PA3551		alginate biosynthesis protein AlgA	AP; CWLC; SF
						-1.06987	Promoter-	D3C65_07345	PA3552		UDP-4-amino-4-deoxy-L-arabinose-oxoglutarate aminotransferase	AP; ARS; CWLC
280	1552934	1554087	1153	1553532	2.64975	-1.02322	Terminator-	D3C65_07415	PA3539	yaaA	peroxide stress protein YaaA	HUU
						1.04155	Promoter-	D3C65_07410	PA3540		UDP-glucose/GDP-mannose dehydrogenase family protein	AP; CWLC; SF
281	1563373	1563664	291	1563488	1.70958	1.02844	gene_body	D3C65_07445	PA3533	grxD	Grx4 family monothiol glutaredoxin	HUU
282	1565287	1566143	856	1565656	4.1999	-2.46459	Terminator-	D3C65_07460	PA3530		(2Fe-2S)-binding protein	HUU
						-1.2756	Promoter-	D3C65_07455	PA3531	bfr	bacterioferritin	AP; TSM
283	1577888	1579264	1376	1578816	7.76019	-1.09407	Promoter+	D3C65_07515	PA3519		hypothetical protein	HUU
						1.40693	Terminator+	D3C65_07510	PA3520		copper chaperone	HUU
285	1584394	1584935	541	1584883	1.53732	1.07503	gene_body	D3C65_07535	PA3515		methyltransferase domain-containing protein	HUU
286	1585232	1585730	498	1585505	4.39744	-1.32395	Promoter+	D3C65_07540	PA3514		ABC transporter ATP-binding protein	TSM
						1.07503	Terminator+	D3C65_07535	PA3515		methyltransferase domain-containing protein	HUU
287	1590297	1590660	363	1590477	4.57681	-1.0612	gene_body	D3C65_07570	PA3508		IclR family transcriptional regulator	TR
288	1599937	1600725	788	1600295	10.4688	1.73527	Terminator+	D3C65_07620	PA3498		oxidoreductase	PE
							Promoter+	D3C65_07625	PA3497		hypothetical protein	HUU
289	1601076	1602357	1281	1602035	8.7109	-1.1523	Promoter-	D3C65_07630	PA3496		hypothetical protein	HUU
						1.04808	Terminator-	D3C65_07635	PA3495	nth	endonuclease III	DRRMR
290	1608339	1608782	443	1608565	4.55043	1.14491	Terminator-	D3C65_07670	PA3488		hypothetical protein	AP
						1.20242	Promoter-	D3C65_07665	PA3489		electron transport complex subunit A	MP
291	1609144	1610497	1353	1610073	5.24527	1.27497	gene_body	D3C65_07675	PA3487		phospholipase D	FAPM; SF
292	1613028	1613727	699	1613540	5.43205	1.33097	gene_body	D3C65_07680	PA3486		type VI secretion system tip protein VgrG	HUU
293	1621853	1623029	1176	1622727	6.31344	-1.29004	Promoter+	D3C65_07720	PA3479		alpha/beta hydrolase	SF
							Terminator+	D3C65_07715			carboxylate/amino acid/amine transporter
294	1624952	1625846	894	1625087	2.60279	-1.54927	Terminator+	D3C65_07725	PA3478		rhamnosyltransferase subunit B	SF
						-1.16764	Promoter+	D3C65_07730	PA3477		regulatory protein RhlR	TR
295	1635313	1635564	251	1635447	2.82206	1.06094	gene_body	D3C65_07785	PA3467		MFS transporter	MP; TSM
296	1649567	1650408	842	1650070	27.1733	-3.61978	Promoter-	D3C65_07825	PA3459		N-acetylglutaminylglutamine amidotransferase	AABM
						49.666	Promoter+	D3C65_07830	PA3458		MarR family transcriptional regulator	TR
297	1658694	1659653	959	1659266	3.64403	-1.5051	Terminator-	D3C65_07870	PA3451		hypothetical protein	HUU
						1.12065	Promoter-	D3C65_07865	PA3452		malate:quinone oxidoreductase	CIM; EM
298	1663128	1663431	303	1663276	3.93924	-1.4469	Promoter+	D3C65_07895	PA3446		NADPH-dependent FMN reductase	HUU
							Terminator+	D3C65_07890	PA3447		ABC transporter ATP-binding protein	TSM
299	1673533	1673840	307	1673694	1.77513	-1.06639	Terminator+	D3C65_07960	PA3434		IS110-like element ISPa11 family transposase	RPTP
						1.12894	Terminator-	D3C65_07965	PA3433		LysR family transcriptional regulator	TR
300	1695499	1696163	664	1696005	3.22024	1.24617	Promoter-	D3C65_08070	PA3413		hypothetical protein	HUU
						1.9081	Promoter+	D3C65_08075	PA3412		DUF2790 domain-containing protein	HUU
301	1712240	1712623	383	1712413	4.07899	-1.01592	Promoter+	D3C65_08155	PA3397		ferredoxin--NADP reductase	BCPGC; EM
						1.08442	Promoter-	D3C65_08150	PA3398		LysR family transcriptional regulator	TR
302	1724430	1724926	496	1724836	2.43563	1.24043	Promoter-	D3C65_08215	PA3385		Arc family DNA-binding protein	TR
							Promoter+	D3C65_08220	PA3384	phnC	phosphonate ABC transporter ATP-binding protein	TSM
303	1737500	1737972	472	1737846	2.37267	-1.4544	gene_body	D3C65_08315	PA3366		aliphatic amidase	CCC
305	1748561	1748808	247	1748668	2.06143	2.15673	gene_body	D3C65_08365	PA3356		glutamine synthetase	CCC
306	1753733	1754131	398	1753910	1.59047	-1.32577	Promoter+	D3C65_08400	PA3349		chemotaxis signal transduction protein CheV	AP; CHE
						-1.19427	Promoter-	D3C65_08395	PA3350	flgA	flagella basal body P-ring formation protein FlgA	HUU
307	1760823	1761131	308	1761039	2.06396	1.00324	gene_body	D3C65_08430	PA3343		GGDEF domain-containing protein	MA
308	1762821	1764109	1288	1763318	12.3301	-1.19172	Terminator+	D3C65_08435	PA3342		DUF2804 domain-containing protein	MP
						-1.18129	Promoter+	D3C65_08440	PA3341		MarR family transcriptional regulator	TR
309	1785243	1785869	626	1785581	4.2099	-1.13504	Promoter-	D3C65_08515	PA3327		non-ribosomal peptide synthetase	AP
						-1.01205	Promoter+	D3C65_08520	PA3326		ATP-dependent Clp protease proteolytic subunit	CWLC; TPTMD
310	1786195	1786807	612	1786484	6.8387	-1.01205	Terminator+	D3C65_08520	PA3326		ATP-dependent Clp protease proteolytic subunit	CWLC; TPTMD
						1.11772	Terminator-	D3C65_08525	PA3325		metal-dependent hydrolase	HUU
311	1792864	1793189	325	1792952	1.99555	-1.05676	Terminator+	D3C65_08550	PA3320		DMT family transporter	MP
						1.18135	Promoter+	D3C65_08555	PA3319		non-hemolytic phospholipase C	SF
312	1795233	1795835	602	1795733	2.40092	-1.01041	Promoter-	D3C65_08560	PA3318		hypothetical protein	HUU
						1.00691	Terminator-	D3C65_08565	PA3317		hypothetical protein	HUU
313	1797205	1797713	508	1797593	2.10511	1.19587	gene_body	D3C65_08575	PA3315		ABC transporter permease subunit	MP; TSM
314	1803281	1803560	279	1803429	1.92411	-1.18495	gene_body	D3C65_08600	PA3310		phosphoethanolamine--lipid A transferase	MP
315	1806917	1807448	531	1807135	6.36429	1.1551	gene_body	D3C65_08615	PA3308	rapA	RNA polymerase-associated protein RapA	TRNAPD
316	1810197	1811179	982	1810597	18.5462	1.02212	Terminator+	D3C65_08625	PA3306		alpha-ketoglutarate-dependent dioxygenase AlkB	HUU
						1.39233	Promoter+	D3C65_08630	PA3305		FUSC family protein	MP
317	1815923	1816170	247	1816059	2.57977	1.17823	gene_body	D3C65_08655	PA3301		alpha/beta hydrolase	PE
318	1818154	1818885	731	1818710	3.00143	1.1112	gene_body	D3C65_08665	PA3299		long-chain fatty acid--CoA ligase	FAPM
319	1830476	1831746	1270	1831595	3.09694	1.03184	gene_body	D3C65_08715	PA3291		DUF3304 domain-containing protein	AP
320	1832015	1833042	1027	1832323	4.50885	-1.09937	gene_body	D3C65_08720	PA3290		DUF2235 domain-containing protein	SF
322	1841091	1841933	842	1841353	4.93144	-1.17888	Promoter+	D3C65_08775	PA3280		porin	TSM
						-1.09916	Terminator+	D3C65_08770	PA3281		DoxX family protein	MP
323	1842563	1843024	461	1842873	1.69853	-1.17888	Terminator+	D3C65_08775	PA3280		porin	TSM
							Terminator-	D3C65_08780			hypothetical protein
324	1859590	1860536	946	1860398	3.28142	1.05304	gene_body	D3C65_08845	PA3267		MFS transporter	MP
325	1861862	1862446	584	1862176	8.223	1.04973	Terminator-	D3C65_08855	PA3265	sugE	quaternary ammonium compound-resistance protein SugE	MP; TSM
						1.17824	Promoter-	D3C65_08850	PA3266		cold-shock protein CspA	AP; TR
326	1864739	1865709	970	1865247	12.1794	-1.22669	Promoter+	D3C65_08880	PA3262		FKBP-type peptidyl-prolyl cis-trans isomerase	CHSP; TPTMD
						1.12434	Terminator+	D3C65_08875	PA3262.1		tRNA-Asp	NCRNA
328	1871851	1872654	803	1872133	2.06463	-1.13387	gene_body	D3C65_08915	PA3257		tail-specific protease	TPTMD
329	1883136	1884314	1178	1883809	10.2646	1.05853	gene_body	D3C65_08980	PA3244	minD	septum site-determining protein MinD	CD
330	1888187	1889053	866	1888424	2.74698	-1.49439	Terminator-	D3C65_09005	PA3239		VacJ family lipoprotein	HUU
						-1.09364	Promoter-	D3C65_09000	PA3240		pirin family protein	HUU
331	1890280	1891941	1661	1890650	13.8219	-1.73947	Promoter-	D3C65_09010	PA3238		serine/threonine protein kinase	HUU
							Terminator-	D3C65_09015	PA3237		DUF2061 domain-containing protein	HUU
332	1892272	1892684	412	1892442	3.35975	-2.86543	gene_body	D3C65_09025	PA3235		DUF485 domain-containing protein	MP
333	1894556	1894827	271	1894706	2.41412	-1.41893	gene_body	D3C65_09035	PA3233		cyclic nucleotide-binding/CBS domain-containing protein	HUU
334	1898503	1898830	327	1898661	3.19157	1.07812	gene_body	D3C65_09055	PA3229		DUF2790 domain-containing protein	HUU
335	1903706	1903966	260	1903847	1.82744	-1.06467	Terminator+	D3C65_09080	PA3224		3-phosphoglycerate kinase	HUU
						-1.04054	Promoter+	D3C65_09085	PA3223		FMN-dependent NADH-azoreductase 3	FAPM
336	1928219	1928650	431	1928455	4.78016	-1.93649	Promoter-	D3C65_09230	PA3195		aldehyde dehydrogenase	CCC; EM
						-1.74826	Promoter+	D3C65_09235	PA3194	edd	phosphogluconate dehydratase	CCC; EM
337	1933717	1934179	462	1933807	1.85526	-1.49332	gene_body	D3C65_09255			endonuclease domain-containing protein
339	1937920	1938194	274	1938067	2.71176	-1.32316	gene_body	D3C65_09275	PA3187	ugpC	sn-glycerol-3-phosphate ABC transporter ATP-binding protein UgpC	TSM
340	1944967	1945287	320	1945108	2.46008	1.04306	gene_body	D3C65_09315	PA3180		NUDIX domain-containing protein	HUU
341	1953609	1953934	325	1953784	3.342	-1.34423	Promoter-	D3C65_09365	PA3171		bifunctional 3-demethylubiquinone 3-O-methyltransferase/2-octaprenyl-6-hydroxy phenol methylase	BCPGC; EM
						1.30935	Terminator-	D3C65_09370	PA3170		TRZ/ATZ family hydrolase	HUU
342	1956514	1956780	266	1956625	1.67212	-1.00751	Promoter+	D3C65_09380	PA3168		DNA gyrase subunit A	DRRMR
						1.1651	Terminator+	D3C65_09375	PA3169	mtnA	S-methyl-5-thioribose-1-phosphate isomerase	TPTMD
343	1961383	1961775	392	1961578	2.49681	1.03185	gene_body	D3C65_09390	PA3166		P-protein	AABM
344	1965915	1987966	22051	1984091	18.8384	-1.99215	Promoter+	D3C65_09490	PA3147		glycosyltransferase WbuB	CWLC; PE
						-1.82466	Terminator+	D3C65_09485	PA3148		UDP-N-acetylglucosamine 2-epimerase (non-hydrolyzing)	CWLC; PE
345	1988304	1989505	1201	1988973	23.4227	-1.37011	Promoter+	D3C65_09510	PA3141		polysaccharide biosynthesis protein	CWLC; MP; PE
						-1.31297	Terminator+	D3C65_09505			IS3 family transposase
346	1990056	1990745	689	1990502	2.32022	-1.37011	gene_body	D3C65_09510	PA3141		polysaccharide biosynthesis protein	CWLC; MP; PE
347	1991010	1991911	901	1991206	3.75542	-1.37011	Terminator+	D3C65_09510	PA3141		polysaccharide biosynthesis protein	CWLC; MP; PE
						-1.26765	Promoter+	D3C65_09515	PA3140		ComEA family DNA-binding protein	HUU
348	1992963	1993915	952	1993540	3.75336	-1.1824	gene_body	D3C65_09530	PA3138	uvrB	excinuclease ABC subunit B	DRRMR
349	1996084	1996551	467	1996334	6.47271	1.01666	gene_body	D3C65_09535	PA3137		EmrB/QacA family drug resistance transporter	MP; TSM
350	2000161	2001603	1442	2001241	20.9827	-1.25153	Promoter+	D3C65_09575	PA3133		TetR/AcrR family transcriptional regulator	TR
						-1.18806	Terminator+	D3C65_09570	PA3133.1		tRNA-Glu	NCRNA
351	2006395	2006818	423	2006589	4.32979	-4.0599	Promoter+	D3C65_09610	PA3126		heat-shock protein IbpA	CHSP
						-1.12757	Promoter-	D3C65_09605	PA3127		GNAT family N-acetyltransferase	HUU
352	2008342	2008760	418	2008573	4.90944	-1.22712	Promoter+	D3C65_09620	PA3124		LysR family transcriptional regulator	TR
						-1.10722	Promoter-	D3C65_09615	PA3125		SGNH/GDSL hydrolase family protein	HUU
353	2009399	2009725	326	2009553	3.96754	-1.36836	Promoter+	D3C65_09625	PA3123		RidA family protein	HUU
						-1.22712	Terminator+	D3C65_09620	PA3124		LysR family transcriptional regulator	TR
354	2010225	2010554	329	2010322	1.80252	-1.05644	gene_body	D3C65_09630	PA3122		LysR family transcriptional regulator	TR
355	2010819	2011247	428	2011021	4.60374	-1.14243	Promoter+	D3C65_09635	PA3121	leuC	3-isopropylmalate dehydratase large subunit	AABM
						-1.05644	Promoter-	D3C65_09630	PA3122		LysR family transcriptional regulator	TR
356	2014321	2014937	616	2014768	1.79405	-1.21537	gene_body	D3C65_09650	PA3118	leuB	3-isopropylmalate dehydrogenase	AABM
357	2017275	2017710	435	2017468	3.24061	-1.00918	Promoter+	D3C65_09665	PA3115		motility protein FimV	MA; MP
						1.00715	Terminator+	D3C65_09660	PA3116		aspartate-semialdehyde dehydrogenase	AABM
358	2027661	2028042	381	2027843	4.16987	-1.04264	gene_body	D3C65_09705	PA3107		O-succinylhomoserine sulfhydrylase	AABM
359	2032131	2032483	352	2032340	2.77699	1.03122	Promoter-	D3C65_09720	PA3104		type II secretion system protein N	PSE
						1.08686	Promoter+	D3C65_09725	PA3103	gspE	type II secretion system protein GspE	PSE
360	2043295	2043560	265	2043423	2.50242	1.09754	gene_body	D3C65_09795	PA3092		NADPH-dependent 2,4-dienoyl-CoA reductase	FAPM
361	2055485	2055740	255	2055620	1.89767	-1.32534	gene_body	D3C65_09845			aminopeptidase
362	2056455	2056995	540	2056592	2.25202	1.07183	gene_body	D3C65_09850	PA3082		DUF1302 domain-containing protein	AABM
363	2058731	2058978	247	2058845	2.20547	1.05481	gene_body	D3C65_09855	PA3081		DUF1329 domain-containing protein	HUU
364	2059285	2059539	254	2059386	2.15276	-1.13946	Promoter+	D3C65_09860	PA3080		hypothetical protein	HUU
						1.05481	Terminator+	D3C65_09855	PA3081		DUF1329 domain-containing protein	HUU
365	2060710	2061237	527	2060777	1.62457	-1.04083	gene_body	D3C65_09865	PA3079		RND family transporter	MP
366	2073971	2074375	404	2074155	3.6842	-1.21695	Promoter+	D3C65_09920	PA3068		NAD-specific glutamate dehydrogenase	AABM
						1.21462	Terminator+	D3C65_09915	PA3069		hypothetical protein	HUU
367	2079137	2079600	463	2079369	8.00672	-1.24696	Promoter+	D3C65_09925	PA3067		MarR family transcriptional regulator	TR
						-1.21695	Terminator+	D3C65_09920	PA3068		NAD-specific glutamate dehydrogenase	AABM
368	2081472	2081983	511	2081755	1.83749	-1.29818	Terminator+	D3C65_09935	PA3065		FUSC family protein	MP
						-1.02751	Promoter+	D3C65_09940	PA3064		PbsX family transcriptional regulator	CWLC
369	2094229	2094601	372	2094500	1.93527	-1.89758	Promoter-	D3C65_09975	PA3057		hypothetical protein	HUU
						-1.35154	Promoter+	D3C65_09980	PA3056		XRE family transcriptional regulator	HUU
370	2095649	2096128	479	2095867	7.50505	-1.17527	gene_body	D3C65_09990	PA3054		peptidase	HUU
371	2101344	2102001	657	2101700	4.06229		gene_body	D3C65_10020			hypothetical protein
372	2105428	2107360	1932	2106526	2.5321	-1.0866	Terminator+	D3C65_10035	PA3046		DUF469 domain-containing protein	HUU
						-1.06819	Promoter+	D3C65_10040	PA3045		DNA-binding response regulator	TCRS; TR
373	2111943	2112894	951	2112678	3.1718	-1.51561	gene_body	D3C65_10075	PA3039		ammonium transporter	MP; TSM
374	2116541	2116787	246	2116618	1.99204	1.5949	gene_body	D3C65_10090	PA3036		flavin-nucleotide-binding protein	HUU
375	2117711	2118963	1252	2118019	6.51654	-1.01599	gene_body	D3C65_10100	PA3034		TetR family transcriptional regulator	TR
376	2120423	2121002	579	2120665	6.01508	-1.09224	Terminator-	D3C65_10120	PA3031		YgdI/YgdR family lipoprotein	HUU
						1.0245	Promoter-	D3C65_10115	PA3031.1		tRNA-Pro	NCRNA
378	2140115	2140730	615	2140559	3.443	-1.3168	gene_body	D3C65_10210	PA3014	fadB	fatty acid oxidation complex subunit alpha FadB	AABM; FAPM
379	2141841	2142161	320	2141992	2.89821	-1.20182	gene_body	D3C65_10215	PA3013	fadA	acetyl-CoA C-acyltransferase FadA	AABM; FAPM
380	2142747	2143269	522	2143110	4.11277	1.02347	Promoter+	D3C65_10225	PA3011		DNA topoisomerase 1	DRRMR
						1.0815	Terminator+	D3C65_10220	PA3012		DUF1653 domain-containing protein	HUU
381	2145761	2146968	1207	2146654	10.3526	-1.09465	gene_body	D3C65_10235	PA3009		hypothetical protein	HUU
382	2147232	2148329	1097	2147418	3.60649	1.24743	gene_body	D3C65_10245	PA3007	lexA	transcriptional repressor LexA	AP; TPTMD
383	2151529	2151814	285	2151717	1.77918	1.08745	gene_body	D3C65_10270	PA3002		transcription-repair coupling factor	DRRMR
384	2156441	2157144	703	2156940	4.05497	-1.44257	gene_body	D3C65_10280	PA3000		amino acid permease	TSM
385	2157895	2158512	617	2158113	2.47918	-1.44257	Terminator+	D3C65_10280	PA3000		amino acid permease	TSM
						1.12609	Promoter+	D3C65_10285	PA2999		NADH:ubiquinone reductase (Na(+)-transporting) subunit A	EM
386	2159270	2159528	258	2159356	2.28957	1.12609	gene_body	D3C65_10285	PA2999		NADH:ubiquinone reductase (Na(+)-transporting) subunit A	EM
387	2164899	2165508	609	2165166	2.40808	1.02666	gene_body	D3C65_10315	PA2993		FAD:protein FMN transferase	HUU
388	2166393	2166939	546	2166472	1.73584	-1.1244	gene_body	D3C65_10325	PA2991		Si-specific NAD(P)(+) transhydrogenase	NBM
389	2167728	2168961	1233	2168079	6.32699	1.15293	gene_body	D3C65_10340	PA2989		PilZ domain-containing protein	HUU
391	2171482	2171908	426	2171695	1.9909	-1.03163	gene_body	D3C65_10355	PA2986		lipoprotein-releasing ABC transporter permease subunit	HUU
392	2182608	2183711	1103	2182936	5.83419	1.23002	gene_body	D3C65_10405	PA2976		ribonuclease E	TRNAPD
393	2185128	2185425	297	2185278	2.18531	-1.22052	gene_body	D3C65_10425	PA2973	sppA	signal peptide peptidase SppA	TPTMD
394	2185790	2186257	467	2186134	3.12353	-1.22052	Terminator+	D3C65_10425	PA2973	sppA	signal peptide peptidase SppA	TPTMD
						-1.05489	Terminator-	D3C65_10430	PA2972		septum formation inhibitor Maf	HUU
395	2186820	2187828	1008	2187420	20.0705	1.36505	gene_body	D3C65_10435	PA2971		DUF177 domain-containing protein	HUU
396	2190329	2191204	875	2190623	11.2953	-1.12828	Promoter+	D3C65_10460	PA2966		acyl carrier protein	FAPM
						-1.04982	Terminator+	D3C65_10455	PA2967		beta-ketoacyl-ACP reductase	FAPM
397	2196687	2197459	772	2197000	17.0406	-1.1635	Terminator-	D3C65_10500	PA2958		aminotransferase class V-fold PLP-dependent enzyme	HUU
						1.15254	Terminator+	D3C65_10495	PA2959		TatD family deoxyribonuclease	HUU
398	2198133	2199417	1284	2198359	3.08957	-1.1635	Promoter-	D3C65_10500	PA2958		aminotransferase class V-fold PLP-dependent enzyme	HUU
						1.01609	Promoter+	D3C65_10505	PA2957		TetR/AcrR family transcriptional regulator	TR
399	2201306	2201919	613	2201403	1.68951	-1.1818	gene_body	D3C65_10525	PA2953		electron transfer flavoprotein-ubiquinone oxidoreductase	EM
400	2202329	2203585	1256	2203364	5.97723	-1.2124	gene_body	D3C65_10530	PA2952		electron transfer flavoprotein subunit beta	EM
401	2210823	2211342	519	2211195	3.26719	-1.13833	gene_body	D3C65_10570	PA2945	cobW	cobalamin biosynthesis protein CobW	BCPGC
402	2218461	2218856	395	2218647	5.75875	-1.03099	Promoter+	D3C65_10595	PA2940		acetyl-CoA C-acyltransferase	PE
						1.13293	Terminator+	D3C65_10590	PA2941		VWA domain-containing protein	HUU
403	2221460	2222145	685	2221915	8.67502		gene_body	D3C65_10605			transporter
404	2224431	2225204	773	2224654	8.94239	1.22103	gene_body	D3C65_10625	PA2935		hypothetical protein	HUU
405	2228309	2228798	489	2228541	8.76687	-1.2664	Promoter+	D3C65_10645	PA2931		TetR/AcrR family transcriptional regulator	TR
						1.1157	Promoter-	D3C65_10640	PA2932		alkene reductase	CCC
406	2235011	2235260	249	2235163	1.92218		gene_body	D3C65_10680	PA2925	hisM	histidine ABC transporter permease HisM	AABM; MP; TSM
407	2239444	2239685	241	2239552	1.83593	-1.02937	Promoter+	D3C65_10705	PA2920		methyl-accepting chemotaxis protein	AP; CHE
						1.23552	Terminator+	D3C65_10700	PA2921		LysR family transcriptional regulator	TR
408	2250172	2250512	340	2250347	2.8714	-1.18538	Promoter+	D3C65_10755	PA2910	mntP	manganese efflux pump MntP	MP
							Promoter+				IS3-like element IS222 family transposase
							Promoter+				IS3 family transposase
							Terminator-				IS3 family transposase
							Terminator-				IS3-like element ISPa32 family transposase
							Terminator+				peptide chain release factor 2
409	2261238	2261505	267	2261348	2.71484	-1.1836	Promoter+	D3C65_10810	PA2899		DNA-binding response regulator	TR
						1.08932	Terminator+	D3C65_10805	PA2900		DUF4398 domain-containing protein	MP; TSM
410	2262402	2262771	369	2262655	2.15912	-1.02289	Promoter+	D3C65_10820	PA2897		PLP-dependent aminotransferase family protein	TR
						1.1443	Terminator+	D3C65_10815	PA2898		hypothetical protein	HUU
411	2279642	2280138	496	2279867	3.18323	-1.17533	gene_body	D3C65_10890	PA2883		DUF2897 family protein	HUU
412	2298594	2299032	438	2298771	5.07249	1.08125	gene_body	D3C65_10980	PA2865		lytic transglycosylase F	PE
413	2301611	2301870	259	2301746	1.82807	-1.28439	gene_body	D3C65_11000	PA2861	thpR	RNA 2',3'-cyclic phosphodiesterase	TRNAPD
414	2303828	2304363	535	2303914	1.88642	-1.06076	gene_body	D3C65_11015	PA2858		ABC transporter permease	MP
415	2308059	2308312	253	2308139	2.01904	-1.04957	gene_body	D3C65_11035	PA2854		hypothetical protein	HUU
416	2308574	2309566	992	2309019	2.08171	-1.30614	Promoter-	D3C65_11040	PA2853		hypothetical protein	MP
						-1.12599	Terminator-	D3C65_11045	PA2852.1		tRNA-Ser	NCRNA
417	2311547	2312499	952	2311866	12.5886	-1.16835	Promoter-	D3C65_11060	PA2850		organic hydroperoxide resistance protein	AP
						1.04058	Terminator-	D3C65_11065	PA2849		MarR family transcriptional regulator	TR
418	2315007	2315396	389	2315194	5.02675	-1.40563	Promoter-	D3C65_11080	PA2846		LysR family transcriptional regulator	TR
						-1.20058	Promoter+	D3C65_11085	PA2845		DUF1127 domain-containing protein	HUU
419	2319932	2320383	451	2320141	5.40681	1.1052	Promoter+	D3C65_11110	PA2840		ATP-dependent RNA helicase	TRNAPD
						1.1894	Promoter-	D3C65_11105	PA2841		enoyl-CoA hydratase	PE
420	2321869	2322357	488	2322064	3.93692	-1.20775	Terminator-	D3C65_11115	PA2839		dioxygenase	HUU
						1.1052	Terminator+	D3C65_11110	PA2840		ATP-dependent RNA helicase	TRNAPD
421	2328219	2328593	374	2328414	4.4739	-1.09003	gene_body	D3C65_11140	PA2834		LysR family transcriptional regulator	TR
422	2329991	2330392	401	2330319	1.82689	-1.26026	gene_body	D3C65_11150	PA2832		thiopurine S-methyltransferase	AP; NBM
423	2340263	2340951	688	2340421	3.33217	-1.08124	gene_body	D3C65_11205	PA2821		glutathione S-transferase family protein	CIM
424	2341562	2342393	831	2342099	13.6116	1.05101	Promoter+	D3C65_11225	PA2819.1		tRNA-Gly	NCRNA
						1.21436	Terminator+	D3C65_11220	PA2819.2		tRNA-Gly	NCRNA
425	2343951	2344905	954	2344724	3.7622	-1.15562	Terminator-	D3C65_11240	PA2816		hypothetical protein	HUU
						-1.12504	Promoter-	D3C65_11235	PA2817		dehydrogenase	HUU
426	2349962	2350567	605	2350152	2.77987	-1.09952	gene_body	D3C65_11260	PA2812		ABC transporter ATP-binding protein	TSM
427	2358048	2358881	833	2358498	2.95038	-1.01685	gene_body	D3C65_11320	PA2800		VacJ family lipoprotein	ARS
428	2359521	2359835	314	2359701	2.73228	1.08821	gene_body	D3C65_11330	PA2798		response regulator	TCRS; TR
429	2360712	2361178	466	2360860	1.93489	1.07212	gene_body	D3C65_11335	PA2797		anti-sigma factor antagonist	HUU
430	2363438	2365341	1903	2364388	3.89166	1.12808	gene_body	D3C65_11350	PA2794		exo-alpha-sialidase	CWLC; MA
432	2377718	2378030	312	2377853	2.06733	0.997638	gene_body	D3C65_11420	PA2780		XRE family transcriptional regulator	TR
433	2382242	2382615	373	2382364	1.53533		gene_body	D3C65_11450	PA2775.1		tRNA-Val	NCRNA
434	2392329	2393438	1109	2393117	14.8831	-1.05496	Promoter+	D3C65_11535	PA2763		hypothetical protein	MP
							Promoter-	D3C65_11530			hypothetical protein
435	2394275	2394521	246	2394392	1.63432	-1.12494	Terminator-	D3C65_11550	PA2760		outer membrane porin, OprD family	ARS; MA; TSM
						1.06934	Promoter-	D3C65_11545	PA2761		hypothetical protein	MP
436	2395457	2396209	752	2395744	17.3464	-1.12494	gene_body	D3C65_11550	PA2760		outer membrane porin, OprD family	ARS; MA; TSM
437	2397425	2397702	277	2397523	2.08259	-1.02149	gene_body	D3C65_11560	PA2758		LysR family transcriptional regulator	TR
438	2398315	2400165	1850	2399889	12.0686	-1.0579	Promoter-	D3C65_11580			DUF2789 domain-containing protein
						1.16355	Promoter+	D3C65_11585			hypothetical protein
439	2402738	2403662	924	2403557	1.98804	-1.02015	gene_body	D3C65_11620			hypothetical protein
440	2404750	2405277	527	2405041	8.01395	-1.06696	Promoter+	D3C65_11635			methionine aminopeptidase
						1.1369	Promoter-	D3C65_11630	PA2749		DNA-specific endonuclease I	DRRMR
441	2406358	2406708	350	2406549	2.76836	-1.13934	Promoter+	D3C65_11650	PA2747		DUF3509 domain-containing protein	HUU
						1.19196	Terminator+	D3C65_11645			hypothetical protein
442	2407798	2408520	722	2408387	2.73737	1.03975	gene_body	D3C65_11665	PA2745		alpha/beta hydrolase	PE
443	2410153	2413369	3216	2412756	8.77124	-1.07135	gene_body	D3C65_11695	PA2740		phenylalanine--tRNA ligase subunit alpha	TPTMD
444	2415371	2422379	7008	2415688	12.9868	1.00409	gene_body	D3C65_11700	PA2739		phenylalanine--tRNA ligase subunit beta	TPTMD
445	2422768	2428398	5630	2428175	10.3724	-1.14937	Promoter-	D3C65_11755			type I toxin-antitoxin system SymE family toxin
						1.12409	Terminator-	D3C65_11760	PA2729		hypothetical protein	HUU
446	2430653	2431157	504	2430924	8.20233	1.12235	gene_body	D3C65_11765	PA2727		DUF4011 domain-containing protein	HUU
447	2440698	2440994	296	2440854	2.91918	1.04368	gene_body	D3C65_11800	PA2720		hypothetical protein	HUU
448	2447893	2448205	312	2448051	3.32041	1.09652	Promoter+	D3C65_11835	PA2713		transcriptional regulator	HUU
						1.13893	Promoter-	D3C65_11830	PA2714		molybdopterin oxidoreductase family protein	EM
449	2450346	2451040	694	2450558	3.80094	-1.2212	gene_body	D3C65_11850	PA2711		polyamine ABC transporter substrate-binding protein	TSM
450	2452310	2452609	299	2452456	2.9439	-1.202	gene_body	D3C65_11860	PA2709	cysK	cysteine synthase A	AABM
451	2454370	2454921	551	2454690	4.04811	-1.2848	gene_body	D3C65_11870	PA2707		MoxR family ATPase	HUU
452	2456345	2456812	467	2456719	2.20765	-1.40025	gene_body	D3C65_11880	PA2705		VWA domain-containing protein	HUU
454	2465516	2466003	487	2465860	1.91017	1.14951	gene_body	D3C65_11930	PA2696		AraC family transcriptional regulator	TR
455	2472049	2472339	290	2472207	1.76318	-1.07329	Terminator+	D3C65_11960	PA2690		IS110-like element ISPa11 family transposase	RPTP
							Terminator-	D3C65_11965	PA2689		alpha/beta hydrolase	HUU
456	2477570	2477888	318	2477743	2.21565	-1.33056	gene_body	D3C65_11980	PA2686		DNA-binding response regulator	TCRS; TR
457	2489914	2491513	1599	2490990	5.14509	-1.10717	gene_body	D3C65_12025	PA2678		ABC transporter permease	MP; TSM
458	2493816	2494989	1173	2494025	7.4425	1.11864	Terminator+	D3C65_12035	PA2676		type II secretion system F family protein	PSE
							Promoter+	D3C65_12040	PA2675	gspG	type II secretion system protein GspG	PSE
459	2498356	2500035	1679	2499586	7.51358	-1.25284	Promoter-	D3C65_12080	PA2667		transcriptional regulator	TR
						-1.04417	Terminator-	D3C65_12085	PA2666	queD	6-carboxytetrahydropterin synthase QueD	BCPGC
460	2501607	2502361	754	2502004	26.493	-42.6286	Promoter+	D3C65_12095	PA2664		flavohemoprotein	EM
						-2.05264	Promoter-	D3C65_12090	PA2665	norR	nitric oxide reductase transcriptional regulator NorR	AP; TR
461	2512275	2512723	448	2512604	2.62917	-1.25439	Promoter-	D3C65_12150	PA2654		methyl-accepting chemotaxis protein	AP; CHE
						1.1321	Promoter+	D3C65_12155	PA2653		transporter	MP; TSM
462	2520461	2520820	359	2520656	3.71287	-2.21775	gene_body	D3C65_12180	PA2648		NADH-quinone oxidoreductase subunit M	EM
463	2522557	2523366	809	2522954	3.41577	-1.89511	gene_body	D3C65_12185	PA2647		NADH-quinone oxidoreductase subunit L	EM
464	2523632	2523947	315	2523831	1.8285	-1.84313	Promoter-	D3C65_12195	PA2645		NADH-quinone oxidoreductase subunit J	EM
						-1.73622		D3C65_12200	PA2644		NADH-quinone oxidoreductase subunit I	EM
466	2530906	2531603	697	2531463	2.42231	-1.28581	gene_body	D3C65_12225	PA2639		NADH-quinone oxidoreductase subunit C/D	EM
467	2532252	2533955	1703	2533392	17.5679	-1.33806	Promoter-	D3C65_12235	PA2637		NADH-quinone oxidoreductase subunit A	EM
							Terminator-	D3C65_12240	PA2636		DUF4442 domain-containing protein	HUU
468	2535222	2535723	501	2535483	1.61449	1.19336	gene_body	D3C65_12245	PA2635		PhoX family phosphatase	HUU
469	2536153	2536988	835	2536343	3.12882	1.19336	Promoter-	D3C65_12245	PA2635		PhoX family phosphatase	HUU
						1.21057	Terminator-	D3C65_12250	PA2634		isocitrate lyase	PE
470	2537895	2538804	909	2538568	8.09722	1.03144	Terminator+	D3C65_12255			hypothetical protein
						1.15286	Terminator-	D3C65_12260	PA2633		secretin	RPTP
471	2547773	2548240	467	2547935	2.78062	-1.06385	gene_body	D3C65_12305	PA2624		NADP-dependent isocitrate dehydrogenase	EM
472	2548526	2549116	590	2548637	2.03788	-1.06385	gene_body	D3C65_12305	PA2624		NADP-dependent isocitrate dehydrogenase	EM
473	2550366	2551333	967	2550812	16.4934	-1.19575	Promoter-	D3C65_12315	PA2622	cspD	cold shock domain-containing protein CspD	AP; TR
						-1.14044	Promoter+	D3C65_12320	PA2621		ATP-dependent Clp protease adaptor ClpS	ARS; CWLC; MA
474	2553729	2554028	299	2553806	1.59087	1.10456	gene_body	D3C65_12330	PA2619		translation initiation factor IF-1	TPTMD
475	2555939	2556702	763	2556033	1.74471	1.09166	gene_body	D3C65_12345	PA2616	trxB	thioredoxin-disulfide reductase	NBM
476	2559390	2559638	248	2559530	1.53781	-1.02956	gene_body	D3C65_12355	PA2614		outer-membrane lipoprotein carrier protein LolA	CHSP
477	2567043	2567614	571	2567260	7.33547	-1.32357	Promoter-	D3C65_12400	PA2605		sulfurtransferase TusD	HUU
						-1.17614	Terminator-	D3C65_12405	PA2604		Bax inhibitor-1/YccA family protein	HUU
478	2571596	2571908	312	2571734	2.6298	1.13459	Promoter+	D3C65_12430	PA2600		LLM class flavin-dependent oxidoreductase	HUU
						1.13708	Terminator+	D3C65_12425	PA2601		LysR family transcriptional regulator	TR
479	2578093	2578850	757	2578693	4.24635	-1.42816	gene_body	D3C65_12460	PA2594		aliphatic sulfonate ABC transporter substrate-binding protein	HUU
480	2580144	2582369	2225	2581262	20.7274	1.03216	gene_body	D3C65_12470	PA2592		polyamine ABC transporter substrate-binding protein	TSM
481	2584646	2584962	316	2584803	2.8332	-1.06274	gene_body	D3C65_12480	PA2590		TonB-dependent receptor	HUU
482	2587117	2587425	308	2587265	2.28149	-1.09064	gene_body	D3C65_12490	PA2588		AraC family transcriptional regulator	TR
483	2590066	2590543	477	2590427	2.37581	-1.08447	gene_body	D3C65_12510	PA2585		excinuclease ABC subunit C	DRRMR
484	2592424	2593443	1019	2592619	3.15208	-1.49722	Terminator+	D3C65_12520	PA2583.1		tRNA-Gly	NCRNA
							Terminator-	D3C65_12525			transcriptional regulator
485	2593781	2594400	619	2593995	2.95595	1.14934	gene_body	D3C65_12535	PA2583		response regulator	TCRS; TR
486	2594962	2595545	583	2595361	2.50469	1.14934	gene_body	D3C65_12535	PA2583		response regulator	TCRS; TR
487	2595835	2596512	677	2596231	3.77672	-1.03963	Promoter+	D3C65_12540	PA2582		ProQ activator of osmoprotectant transporter prop	HUU
						1.14934	Terminator+	D3C65_12535	PA2583		response regulator	TCRS; TR
488	2596895	2597945	1050	2597060	2.50316	-1.0695	Promoter+	D3C65_12545	PA2581.1		tRNA-Cys	NCRNA
						-1.03963	Terminator+	D3C65_12540	PA2582		ProQ activator of osmoprotectant transporter prop	HUU
489	2598571	2599948	1377	2598969	5.57839	-1.11293	Promoter+	D3C65_12555	PA2580		flavodoxin family protein	PE
						1.092	Promoter-	D3C65_12550	PA2581		hypothetical protein	HUU
490	2601782	2602101	319	2601913	2.866	-1.31113	Promoter-	D3C65_12570	PA2577		Lrp/AsnC family transcriptional regulator	TR
						-1.28468	Promoter+	D3C65_12575	PA2576		DMT family transporter	MP
491	2603234	2604026	792	2603363	2.22903	-1.15022	gene_body	D3C65_12580	PA2575		nitroreductase	HUU
492	2604530	2605257	727	2604706	3.25301	1.01453	gene_body	D3C65_12585	PA2574		alkane 1-monooxygenase 1	CCC
493	2606652	2607118	466	2606885	5.44541	-1.23285	gene_body	D3C65_12595	PA2572		two-component system response regulator	TCRS; TR
494	2607728	2608350	622	2607904	2.39204	-1.23285	gene_body	D3C65_12595	PA2572		two-component system response regulator	TCRS; TR
495	2608871	2611009	2138	2609142	5.31746	-1.06015	gene_body	D3C65_12600	PA2571		two-component sensor histidine kinase	TCRS
496	2613287	2614508	1221	2613793	5.73555	-1.55395	Promoter-	D3C65_12625	PA2567		sensor domain-containing phosphodiesterase	HUU
							Promoter+	D3C65_12630			hypothetical protein
497	2620808	2621250	442	2621063	3.22326	-1.38753	Promoter+	D3C65_12665	PA2560		hypothetical protein	HUU
						-1.0105	Promoter-	D3C65_12660	PA2561		methyl-accepting chemotaxis protein CtpH	AP; CHE
498	2621682	2622043	361	2621962	1.99542	-1.10125	Promoter+	D3C65_12675	PA2559		DUF4946 domain-containing protein	HUU
						1.14757	Promoter-	D3C65_12670	PA2559.1		hypothetical protein
499	2632418	2632887	469	2632621	5.0014	1.26431	gene_body	D3C65_12715	PA2551		LysR family transcriptional regulator	TR
500	2637757	2638322	565	2637927	2.82946	-1.05293	gene_body	D3C65_12745	PA2546		ring-cleaving dioxygenase	PE
501	2640763	2641074	311	2640920	3.21826	1.10041	gene_body	D3C65_12760	PA2543		outer membrane protein assembly factor	HUU
502	2652659	2653225	566	2652928	11.0266	-1.36665	Promoter+	D3C65_12805	PA2534		LysR family transcriptional regulator	TR
						-1.18079	Promoter-	D3C65_12800	PA2535		aldo/keto reductase	PE
503	2653825	2654181	356	2654045	2.27415	-1.36665	Terminator+	D3C65_12805	PA2534		LysR family transcriptional regulator	TR
						-1.04245	Promoter+	D3C65_12810	PA2533		sodium:alanine symporter family protein	MP; TSM
504	2671818	2672539	721	2672043	10.0522	1.04752	Promoter+	D3C65_12880	PA2522		TolC family protein	MP; TSM
						1.3622	Promoter-	D3C65_12875	PA2523		DNA-binding response regulator	TCRS; TR
505	2691519	2692011	492	2691702	1.97031	-1.09419	Promoter+	D3C65_12975	PA2505		OprD family porin	MP; TSM
							Promoter-	D3C65_12970	PA2506		hypothetical protein	HUU
506	2694721	2694969	248	2694819	2.50494	1.1355	gene_body	D3C65_12985	PA2503		SMI1/KNR4 family protein	HUU
507	2696002	2696382	380	2696205	4.72379	1.03763	gene_body	D3C65_12990	PA2502		protein kinase	HUU
508	2708118	2708497	379	2708219	2.01869	1.00569	gene_body	D3C65_13040	PA2492		multidrug efflux system transcriptional regulator MexT	TR
509	2712296	2712562	266	2712451	2.35425	-1.13363	gene_body	D3C65_13075	PA2485		hypothetical protein	HUU
510	2713036	2713339	303	2713168	3.63438	-1.12635	Promoter+	D3C65_13085	PA2483		LLM class flavin-dependent oxidoreductase	PE
						-1.0283	Terminator+	D3C65_13080	PA2484		TetR/AcrR family transcriptional regulator	HUU
511	2714045	2714449	404	2714343	2.67435	-1.415	Promoter+	D3C65_13090	PA2482		cytochrome c4	EM
						-1.12635	Terminator+	D3C65_13085	PA2483		LLM class flavin-dependent oxidoreductase	PE
512	2726451	2726989	538	2726710	9.65459	-1.30041	gene_body	D3C65_13145	PA2471		FAA hydrolase family protein	HUU
513	2734918	2735236	318	2735088	2.62992	1.09309	Terminator+	D3C65_13180	PA2464		hypothetical protein	HUU
						1.18933	Promoter+	D3C65_13185	PA2463		ShlB/FhaC/HecB family hemolysin secretion/activation protein	HUU
514	2748547	2749520	973	2749133	2.28452	-1.10408	gene_body	D3C65_13190	PA2462		filamentous hemagglutinin N-terminal domain-containing protein	HUU
515	2749774	2750512	738	2749989	2.6442	-1.10408	gene_body	D3C65_13190	PA2462		filamentous hemagglutinin N-terminal domain-containing protein	HUU
516	2752516	2756755	4239	2753576	8.87407	-1.10408	gene_body	D3C65_13190	PA2462		filamentous hemagglutinin N-terminal domain-containing protein	HUU
517	2758339	2759684	1345	2758857	5.29104	1.09118	gene_body	D3C65_13215	PA2457		RHS repeat protein	HUU
518	2778140	2778665	525	2778543	3.34428	-1.06558	Promoter+	D3C65_13305	PA2439		protease modulator HflK	MP
						1.0409	Promoter-	D3C65_13300	PA2440		polysaccharide deacetylase family protein	HUU
519	2787228	2787519	291	2787364	2.56341	2.463	Promoter-	D3C65_13340	PA2432		LysR family transcriptional regulator	TR
							Terminator-	D3C65_13345			hypothetical protein
520	2793384	2794240	856	2793821	4.37341		Promoter-	D3C65_13380	PA2426		RNA polymerase factor sigma-70	TR
							Promoter+	D3C65_13385	PA2425		thioesterase	AP
521	2809377	2809826	449	2809647	2.7934	1.01299	Promoter-	D3C65_13395	PA2423		hypothetical protein	HUU
							Terminator-	D3C65_13400	PA2422		hypothetical protein	HUU
522	2812498	2813036	538	2812702	7.1585		gene_body	D3C65_13410	PA2420		outer membrane porin, OprD family	MP; TSM
524	2839191	2839669	478	2839407	4.30484	1.08553	gene_body	D3C65_13500	PA2402		amino acid adenylation domain-containing protein	PE
525	2841847	2842095	248	2841998	1.97708	1.08553	gene_body	D3C65_13500	PA2402		amino acid adenylation domain-containing protein	PE
526	2842679	2843004	325	2842828	3.3775	1.08553	gene_body	D3C65_13500	PA2402		amino acid adenylation domain-containing protein	PE
527	2849224	2849542	318	2849371	3.55451	1.03316	gene_body	D3C65_13505	PA2400		non-ribosomal peptide synthetase	AP
528	2854000	2854438	438	2854230	4.04936	-1.0092	gene_body	D3C65_13510	PA2399		non-ribosomal peptide synthetase	AP; SF
529	2857635	2858947	1312	2858071	6.14586	-1.36267	Terminator-	D3C65_13515	PA2398		ferripyoverdine receptor	TSM
						-1.0092	Terminator+	D3C65_13510	PA2399		non-ribosomal peptide synthetase	AP; SF
530	2859659	2860193	534	2859974	5.56703	-1.36267	gene_body	D3C65_13515	PA2398		ferripyoverdine receptor	TSM
531	2860512	2862230	1718	2861773	22.2313	-1.36344	gene_body	D3C65_13520	PA2397		pyoverdine export ABC transporter PvdE	AP; MP; TSM
532	2866469	2866709	240	2866577	2.26202	-1.37026	gene_body	D3C65_13540	PA2393		membrane dipeptidase	CIM
533	2875272	2875824	552	2875445	2.28523	-1.21385	Promoter+	D3C65_13575	PA2386		L-ornithine N(5)-monooxygenase	AP
						-1.17458	Terminator+	D3C65_13570	PA2387		sigma-70 family RNA polymerase sigma factor	TR; TSM
534	2876197	2876457	260	2876320	2.42443	-1.21385	gene_body	D3C65_13575	PA2386		L-ornithine N(5)-monooxygenase	AP
535	2882225	2882750	525	2882611	3.74935	-1.09225	Promoter-	D3C65_13600	PA2381		DUF1654 domain-containing protein	HUU
						-1.03111	Promoter+	D3C65_13605	PA2380		hypothetical protein	HUU
536	2891482	2892708	1226	2892402	6.73915	1.10804	gene_body	D3C65_13650	PA2372		hypothetical protein	HUU
537	2896945	2897217	272	2897095	2.7191		gene_body	D3C65_13665	PA2369	tssF	type VI secretion system baseplate subunit TssF	MP
538	2900891	2901324	433	2901108	2.39726	-1.49319	Promoter+	D3C65_13690	PA2364		type VI secretion protein	HUU
						-1.34454	Promoter-	D3C65_13685	PA2365	tssB	type VI secretion system contractile sheath small subunit	HUU
539	2905635	2905934	299	2905810	2.37413	1.0439	gene_body	D3C65_13705	PA2361		type VI secretion system protein ImpL	HUU
540	2906429	2906803	374	2906646	3.31491	1.0439	gene_body	D3C65_13705	PA2361		type VI secretion system protein ImpL	HUU
542	2922037	2922434	397	2922176	3.41777		gene_body	D3C65_13775	PA2347		SfnB family sulfur acquisition oxidoreductase	PE
543	2933425	2933856	431	2933549	1.8165	-1.61073	gene_body	D3C65_13820	PA2338		sugar ABC transporter substrate-binding protein	TSM
544	2942273	2942555	282	2942426	2.87378	-1.0851	Promoter-	D3C65_13850	PA2332		AraC family transcriptional regulator	TR
						1.1583	Promoter+	D3C65_13855	PA2331		carboxymuconolactone decarboxylase family protein	MP
545	2953190	2953514	324	2953343	3.85862		gene_body	D3C65_13900			hypothetical protein
546	2957500	2957787	287	2957615	1.79198	-1.08251	Terminator-	D3C65_13920	PA2319		IS110-like element ISPa11 family transposase	RPTP
						1.02461	Terminator+	D3C65_13915	PA2320		LacI family DNA-binding transcriptional regulator	TR
547	2964250	2964723	473	2964375	2.31983	-1.40793	Promoter+	D3C65_13950			hypothetical protein
							Terminator+	D3C65_13945	PA2314		MFS transporter	MP; TSM
548	2992639	2993225	586	2992957	15.8489	-1.10968	Promoter+	D3C65_14060	PA2291		porin	TSM
							Terminator+	D3C65_14055	PA2292		DUF971 domain-containing protein	HUU
549	2994369	2994742	373	2994564	4.12458	-1.10968	Terminator+	D3C65_14060	PA2291		porin	TSM
						-1.06409	Promoter+	D3C65_14065	PA2290		glucose/quinate/shikimate family membrane-bound PQQ-dependent dehydrogenase	CCC; EM
550	3005004	3005450	446	3005121	2.56375	-1.38826	Promoter-	D3C65_14110	PA2282		hypothetical protein	HUU
						1.11159	Promoter+	D3C65_14115	PA2281		AraC family transcriptional regulator	TR
551	3009682	3010334	652	3010208	2.20481	-1.18481	Promoter+	D3C65_14145	PA2275		NAD(P)-dependent alcohol dehydrogenase	PE
						1.02919	Promoter-	D3C65_14140	PA2276		AraC family transcriptional regulator	TR
552	3022249	3022793	544	3022546	11.7307	1.52239	Terminator-	D3C65_14205	PA2263		D-glycerate dehydrogenase	PE
						2.27296	Promoter-	D3C65_14200	PA2264		gluconate 2-dehydrogenase subunit 3 family protein	HUU
553	3027799	3028545	746	3028076	10.6853	1.14978	Promoter+	D3C65_14230	PA2258		transcriptional regulator	TR
						1.17029	Promoter-	D3C65_14225	PA2259		LacI family DNA-binding transcriptional regulator	TR
554	3036227	3036669	442	3036398	3.00755	2.48806	gene_body	D3C65_14265	PA2252		sodium:alanine symporter family protein	TSM
555	3041721	3042898	1177	3042187	6.20336	-3.60261	gene_body	D3C65_14290	PA2247		3-methyl-2-oxobutanoate dehydrogenase (2-methylpropanoyl-transferring) subunit alpha	AABM
556	3044466	3044807	341	3044645	4.51115	-1.23928	Terminator-	D3C65_14310	PA2243		FAD-dependent oxidoreductase	HUU
							Promoter-	D3C65_14305	PA2244		DNA topoisomerase IB	HUU
557	3061870	3062452	582	3062223	6.9286	1.03887	Terminator-	D3C65_14380	PA2230		hypothetical protein	HUU
							Terminator+	D3C65_14375			glycosyltransferase
558	3064013	3065864	1851	3064269	4.09619	-1.03034	Promoter+	D3C65_14390	PA2228		class C beta-lactamase-related serine hydrolase	HUU
						1.11505	Promoter-	D3C65_14385	PA2229		MOSC domain-containing protein	HUU
559	3066240	3071243	5003	3068552	24.3455	1.04327	gene_body	D3C65_14410	PA2224		hypothetical protein	HUU
560	3072186	3073312	1126	3072637	7.3196	-1.15982	Terminator-	D3C65_14435	PA2220		LysR family transcriptional regulator	TR
						-1.04164	Promoter-	D3C65_14430	PA2221		helix-turn-helix domain-containing protein	HUU
561	3073803	3074521	718	3073997	3.23978	-1.26571	Promoter+	D3C65_14440	PA2219		transcription regulatory protein OpdE	MP; TSM
						-1.15982	Promoter-	D3C65_14435	PA2220		LysR family transcriptional regulator	TR
563	3086819	3087144	325	3087043	2.20655	-1.21818	Promoter-	D3C65_14485	PA2210		MFS transporter	MP; TSM
								D3C65_14490	PA2209		tripartite tricarboxylate transporter substrate binding protein	HUU
564	3094662	3094918	256	3094821	2.41791	1.1792	gene_body	D3C65_14530	PA2201		DUF1911 domain-containing protein	HUU
565	3099820	3100197	377	3100088	2.72815	1.11433	Terminator-	D3C65_14560	PA2195		hydrogen cyanide synthase subunit HcnC	CIM
						1.29902	Promoter-	D3C65_14555	PA2196		TetR/AcrR family transcriptional regulator	TR
566	3103758	3104548	790	3104193	3.45867	-1.09411	Promoter+	D3C65_14585	PA2191		type III secretion system adenylate cyclase effector ExoY	SF
							Promoter-	D3C65_14580	PA2192		CBS domain-containing protein	HUU
567	3104919	3105341	422	3105094	1.64409	-1.09411	gene_body	D3C65_14585	PA2191		type III secretion system adenylate cyclase effector ExoY	SF
568	3105944	3106799	855	3106653	3.24374		Promoter-	D3C65_14595	PA2189		Clp protease	HUU
							Promoter+	D3C65_14600	PA2188		glutathione-dependent formaldehyde dehydrogenase	PE
570	3112443	3112801	358	3112661	3.11917		gene_body	D3C65_14635			ligase
571	3115828	3116253	425	3116089	4.20764	-1.10877	gene_body	D3C65_14660	PA2177		PAS domain-containing sensor histidine kinase	TCRS
572	3119000	3119646	646	3119216	7.69686		Promoter+	D3C65_14675	PA2174		hypothetical protein	HUU
							Terminator+	D3C65_14670	PA2175		hypothetical protein	HUU
573	3125351	3125723	372	3125522	2.83485	-1.43038	Promoter+	D3C65_14730	PA2165		glycogen synthase	EM
						-1.24653	Promoter-	D3C65_14725	PA2166		DUF3509 domain-containing protein	HUU
574	3153814	3154575	761	3154162	9.69759	1.47622	Promoter+	D3C65_14840	PA2145		hypothetical protein	HUU
							Promoter-	D3C65_14835	PA2146		stress-induced protein	HUU
575	3173059	3174153	1094	3173311	5.14678	1.04779	Promoter+	D3C65_14940	PA2127		phosphoadenosine phosphosulfate reductase	TR
						1.05871	Promoter-	D3C65_14935	PA2128		type 1 fimbrial protein	MA
576	3181561	3181883	322	3181692	2.815	-1.12426	gene_body	D3C65_14970	PA2122		SRPBCC family protein	HUU
577	3185053	3185307	254	3185180	2.65387		gene_body	D3C65_14995			ATPase
578	3186350	3186727	377	3186558	2.85868	1.06091	gene_body	D3C65_15010	PA2117		hypothetical protein	HUU
580	3198389	3199095	706	3198792	3.88578	-1.06984	gene_body	D3C65_15070	PA2105		serine acetyltransferase	PE
581	3199604	3203352	3748	3202963	15.7972	-1.17989	gene_body	D3C65_15095	PA2100		PLP-dependent aminotransferase family protein	TR
582	3223758	3224286	528	3224007	9.05802	-1.18516	Terminator-	D3C65_15185	PA2082		Lrp/AsnC family transcriptional regulator	TR
						1.03423	Promoter-	D3C65_15180	PA2083		aromatic-ring-hydroxylating dioxygenase subunit alpha	CCC
583	3228084	3228500	416	3228286	4.22845		gene_body	D3C65_15210			amino acid permease
584	3233851	3234308	457	3234047	4.78587	1.06365	Promoter+	D3C65_15235	PA2075		hypothetical protein	HUU
							Terminator+	D3C65_15230			hypothetical protein
585	3236888	3237141	253	3236998	2.42785	-1.0422	gene_body	D3C65_15250	PA2073		cytosine permease	TSM
586	3238023	3238747	724	3238615	1.89559	-1.26045	gene_body	D3C65_15255	PA2072		bifunctional diguanylate cyclase/phosphodiesterase	MP
587	3256136	3256507	371	3256362	3.84974	-1.51828	Promoter-	D3C65_15315	PA2062		aminotransferase class V-fold PLP-dependent enzyme	PE
						1.01681	Terminator-	D3C65_15320	PA2061		ABC transporter ATP-binding protein	TSM
588	3258256	3258630	374	3258442	4.59322		gene_body	D3C65_15325	PA2060		ABC transporter permease	TSM
589	3261322	3261679	357	3261490	4.24821	0.999411	gene_body	D3C65_15335	PA2058		ABC transporter substrate-binding protein	TSM
590	3263326	3263693	367	3263386	1.66297	1.11323	gene_body	D3C65_15340	PA2057		TonB-dependent receptor	HUU
591	3281563	3282282	719	3282081	4.57252	3.56354	Terminator-	D3C65_15430	PA2041		APC family permease	CCC; TSM
							Terminator+	D3C65_15425			transporter
592	3283422	3283814	392	3283754	1.59624	2.44239	gene_body	D3C65_15435	PA2040		glutamine synthetase	CCC; PE
593	3285150	3285471	321	3285228	1.5106	-1.11927	Promoter+	D3C65_15440	PA2039		branched-chain amino acid ABC transporter permease	MP
						2.44239	Promoter-	D3C65_15435	PA2040		glutamine synthetase	CCC; PE
594	3286513	3289527	3014	3288205	8.36001	-1.19924	Terminator-	D3C65_15455	PA2036		methyltransferase domain-containing protein	HUU
						1.76233	Promoter-	D3C65_15450	PA2037		hypothetical protein	HUU
595	3295500	3296316	816	3296243	1.8926	-1.08515	gene_body	D3C65_15500	PA2027		hypothetical protein	HUU
596	3298949	3299299	350	3299050	2.14993	-1.42579	Promoter+	D3C65_15515	PA2024		VOC family protein	PE
						-1.03076	Promoter-	D3C65_15510	PA2025		glutathione-disulfide reductase	AABM; BCPGC
597	3299815	3300811	996	3300628	3.07994	-1.37459	Promoter-	D3C65_15520	PA2023	galU	UTP--glucose-1-phosphate uridylyltransferase	CIM
						1.02597	Terminator-	D3C65_15525	PA2022		UDP-glucose/GDP-mannose dehydrogenase family protein	PE
598	3308647	3309601	954	3309346	11.6148	-3.38839	Terminator+	D3C65_15560	PA2016		MerR family DNA-binding transcriptional regulator	TR
						-3.09125	Promoter+	D3C65_15565	PA2015		isovaleryl-CoA dehydrogenase	CCC
599	3347708	3348032	324	3347869	2.89988	-1.05158	gene_body	D3C65_15730	PA1982		quinoprotein ethanol dehydrogenase	CCC
600	3362163	3363101	938	3362513	15.6207	-1.06588	Promoter-	D3C65_15780	PA1972		phosphoethanolamine--lipid A transferase	MP
						1.12895	Promoter+	D3C65_15785	PA1971		branched-chain amino acid transport system 3 carrier protein	TSM
601	3364729	3364987	258	3364842	2.79833	1.06835	gene_body	D3C65_15795	PA1969		hypothetical protein	HUU
602	3369742	3370021	279	3369865	2.11215	-1.02085	Promoter+	D3C65_15840	PA1961		LysR family transcriptional regulator	TR
						1.1517	Promoter-	D3C65_15835	PA1962		FMN-dependent NADH-azoreductase 2	PE
603	3372277	3373220	943	3372956	11.6867	-1.04728	gene_body	D3C65_15855	PA1958		nicotinamide riboside transporter PnuC	MP; TSM
604	3384705	3385094	389	3384931	2.81764	-1.41375	Promoter-	D3C65_15915	PA1946		sugar ABC transporter substrate-binding protein	TSM
						1.1433	Terminator-	D3C65_15920	PA1945		sigma-54-dependent Fis family transcriptional regulator	TR
605	3386102	3387237	1135	3386451	3.22886	-1.07446	Terminator-	D3C65_15925	PA1944		RimK family alpha-L-glutamate ligase	HUU
						1.1433	Promoter-	D3C65_15920	PA1945		sigma-54-dependent Fis family transcriptional regulator	TR
606	3389241	3390221	980	3389499	2.71644	1.04306	gene_body	D3C65_15935	PA1942		hypothetical protein	HUU
607	3392783	3396080	3297	3393291	19.7668	-1.09897	Promoter+	D3C65_15950	PA1939		ATP-dependent endonuclease	HUU
						1.14512	Terminator+	D3C65_15945	PA1940		catalase	HUU
608	3396807	3398862	2055	3398148	11.4172	-1.26967	gene_body	D3C65_15965			ATP-dependent helicase
609	3404725	3405113	388	3404991	1.92169	-1.15313	gene_body	D3C65_15990	PA1930		PAS domain S-box protein	AP; CHE
610	3409024	3409367	343	3409217	3.30452	-1.20424	Promoter-	D3C65_16005	PA1927		5-methyltetrahydropteroyltriglutamate-- homocysteine methyltransferase	AABM
						1.02524	Terminator-	D3C65_16010	PA1926		OsmC domain/YcaO domain-containing protein	HUU
611	3426115	3426567	452	3426242	3.27408	-1.24664	gene_body	D3C65_16070	PA1915		PucR family transcriptional regulator	HUU
612	3428253	3428744	491	3428326	1.74106		gene_body	D3C65_16080	PA1914		DUF2599 domain-containing protein	PE
613	3444356	3445355	999	3445015	5.37646		gene_body	D3C65_16160	PA1899		phenazine biosynthesis protein PhzA 2	SF
614	3445700	3446306	606	3446061	2.51138	1.24121	gene_body	D3C65_16165	PA1898		LuxR family transcriptional regulator	TR
615	3446564	3447151	587	3446748	2.17471	1.24121	Promoter-	D3C65_16165	PA1898		LuxR family transcriptional regulator	TR
						1.39364	Promoter+	D3C65_16170	PA1897		sterol desaturase family protein	MP
617	3456587	3457130	543	3456894	7.1425	-1.17125	gene_body	D3C65_16215	PA1888		alpha/beta hydrolase	HUU
618	3479069	3479967	898	3479670	17.0156	-1.01811	Promoter+	D3C65_16290	PA1873		magnesium transporter CorA	MP
						1.21959	Promoter-	D3C65_16285	PA1874		Ig-like domain repeat protein	ARS
621	3500639	3501193	554	3500880	8.84592	1.36574	Promoter+	D3C65_16390	PA1854		HPP family protein	HUU
							Terminator+	D3C65_16385	PA1855		hypothetical protein	HUU
622	3502950	3503238	288	3503095	2.68214	1.11292	Promoter-	D3C65_16395	PA1853		LysR family transcriptional regulator	TR
						1.15504	Promoter+	D3C65_16400	PA1852		hypothetical protein	HUU
623	3507900	3508158	258	3508079	1.53163	-1.13309	Promoter-	D3C65_16430	PA1847		Fe-S biogenesis protein NfuA	AP; ARS
						-1.01991	Terminator-	D3C65_16435	PA1846		cis/trans isomerase	FAPM
624	3509280	3509597	317	3509412	2.10535	-1.01991	gene_body	D3C65_16435	PA1846		cis/trans isomerase	FAPM
625	3510281	3510521	240	3510404	1.85927	-1.01991	gene_body	D3C65_16435	PA1846		cis/trans isomerase	FAPM
626	3513625	3513866	241	3513709	1.84716	1.12359	gene_body	D3C65_16450	PA1843		methionine synthase	AABM
627	3518713	3519039	326	3518816	1.52632		gene_body	D3C65_16480			hypothetical protein
628	3521427	3521996	569	3521743	6.74254	-1.21318	Promoter-	D3C65_16495	PA1836		TetR/AcrR family transcriptional regulator	TR
						-1.04622	Promoter+	D3C65_16500	PA1835		DUF4442 domain-containing protein	HUU
629	3525415	3526694	1279	3526595	1.72656	1.00648	gene_body	D3C65_16525	PA1830		SCP-2 family sterol carrier protein	HUU
630	3531072	3531417	345	3531341	1.63992	-1.02538	Promoter-	D3C65_16550	PA1825		hypothetical protein	MP
						1.1837	Promoter+	D3C65_16555	PA1824		hypothetical protein	MP
631	3535489	3535792	303	3535658	1.59252	-1.10745	Promoter+	D3C65_16575	PA1820		Na+/H+ antiporter NhaB	MP; TSM
						1.11179	Promoter-	D3C65_16570	PA1821		crotonase/enoyl-CoA hydratase family protein	PE
632	3540016	3540408	392	3540175	3.08906	1.08562	gene_body	D3C65_16585	PA1818		lysine-specific pyridoxal 5'-phosphate-dependent carboxylase LdcA	AABM
633	3540745	3541025	280	3540884	2.68063	1.08562	gene_body	D3C65_16585	PA1818		lysine-specific pyridoxal 5'-phosphate-dependent carboxylase LdcA	AABM
634	3542209	3542994	785	3542754	5.25295	1.01296	gene_body	D3C65_16600	PA1815		ribonuclease H	DRRMR
635	3544187	3544442	255	3544295	2.11767	1.06623	gene_body	D3C65_16610	PA1813	gloB	hydroxyacylglutathione hydrolase	AP; PE
636	3547010	3549151	2141	3548202	3.78091	-1.25322	gene_body	D3C65_16625	PA1810		ABC transporter substrate-binding protein	TSM
637	3555683	3557627	1944	3557277	25.9638	-1.1354	gene_body	D3C65_16665	PA1803		endopeptidase La	AP; TPTMD
638	3557935	3558585	650	3558466	1.51417	-1.1354	gene_body	D3C65_16665	PA1803		endopeptidase La	AP; TPTMD
640	3560460	3563959	3499	3563041	12.9615	-1.50523	gene_body	D3C65_16680	PA1800		trigger factor	CD; CHSP
641	3567282	3568593	1311	3568149	5.17068	1.11919	Promoter+	D3C65_16720	PA1796		bifunctional methylenetetrahydrofolate dehydrogenase/methenyltetrahydrofolate cyclohydrolase	BCPGC; NBM; TPTMD
						1.24736	Promoter-	D3C65_16715	PA1796.1		tRNA-Arg	NCRNA
642	3569726	3570055	329	3569839	2.53394	-1.13617	gene_body	D3C65_16725	PA1795		cysteine--tRNA ligase	AABM; TPTMD
643	3571970	3572224	254	3572061	1.79569	-1.05458	gene_body	D3C65_16730	PA1794		glutamine--tRNA ligase	AABM; TPTMD
644	3575811	3576147	336	3575995	2.97669	-1.03101	Promoter+	D3C65_16755	PA1789		universal stress protein UspA	HUU
						1.19251	Promoter-	D3C65_16750	PA1790		tRNA-(ms[2]io[6]A)-hydroxylase	HUU
645	3577306	3577566	260	3577437	1.78389	-1.15224	Promoter-	D3C65_16760	PA1788		DUF1289 domain-containing protein	HUU
							Terminator-	D3C65_16765			aconitate hydratase
646	3592954	3595183	2229	3594374	19.7265	1.08631	gene_body	D3C65_16825	PA1776	sigX	RNA polymerase sigma factor SigX	TR
647	3597636	3597879	243	3597718	1.80394	-1.36018	gene_body	D3C65_16845	PA1772		ribonuclease activity regulator protein RraA	BCPGC
648	3601231	3602777	1546	3601559	24.4558	-1.08479	Promoter+	D3C65_16865	PA1769		kinase/pyrophosphorylase	HUU
							Terminator+	D3C65_16860			phosphoenolpyruvate synthase
649	3603048	3603774	726	3603465	6.27407	-1.02758	gene_body	D3C65_16875	PA1767		hypothetical protein	MP
650	3604675	3605000	325	3604833	2.94498	-1.01167	gene_body	D3C65_16880	PA1766		alpha-L-glutamate ligase-like protein	HUU
651	3606981	3607837	856	3607488	2.08569	-1.22935	gene_body	D3C65_16890	PA1764		aromatic hydrocarbon degradation protein	HUU
652	3611381	3611727	346	3611631	2.17182	-1.11575	gene_body	D3C65_16915	PA1760		transcriptional regulator	TR
653	3616504	3616819	315	3616663	1.69366	-1.26152	Promoter-	D3C65_16920	PA1759		helix-turn-helix transcriptional regulator	TR
						1.0273	Promoter+	D3C65_16925	PA1758	pabB	aminodeoxychorismate synthase component I	BCPGC
654	3618267	3618969	702	3618422	3.69728	-1.04253	gene_body	D3C65_16930	PA1757	thrH	bifunctional phosphoserine phosphatase/homoserine phosphotransferase ThrH	AABM
655	3621009	3621458	449	3621243	5.02152	-1.32686	Promoter-	D3C65_16945	PA1754	cysB	HTH-type transcriptional regulator CysB	TR
						-1.15565	Terminator-	D3C65_16950	PA1753		universal stress protein	HUU
656	3622995	3623545	550	3623289	2.12343	1.02439	gene_body	D3C65_16960	PA1751		thioredoxin	HUU
657	3625948	3626372	424	3626146	3.11072	-1.0201	Terminator+	D3C65_16980	PA1748		crotonase/enoyl-CoA hydratase family protein	PE
						1.01195	Promoter+	D3C65_16985	PA1747		hypothetical protein	HUU
658	3627155	3628124	969	3627825	11.1015	-1.34195	Terminator+	D3C65_16995	PA1745		hypothetical protein	HUU
							Promoter+	D3C65_17000	PA1744		hypothetical protein	HUU
659	3628826	3629443	617	3629066	8.26482	1.31349	gene_body	D3C65_17010	PA1742		amidotransferase	CCC; PE
660	3631601	3632405	804	3631895	1.65045	1.00325	Promoter-	D3C65_17025	PA1739		aldo/keto reductase	PE
						1.35953	Promoter+	D3C65_17030	PA1738		LysR family transcriptional regulator	TR
661	3636703	3637187	484	3636968	4.98421	-1.12712	Promoter-	D3C65_17040	PA1736		acetyl-CoA C-acetyltransferase	PE
						1.31624	Terminator-	D3C65_17045	PA1735		AEC family transporter	MP
662	3637734	3638061	327	3637933	2.85808	-1.02886	Promoter+	D3C65_17050	PA1734		cytochrome c	HUU
						1.31624	Promoter-	D3C65_17045	PA1735		AEC family transporter	MP
663	3657214	3658858	1644	3658365	4.51854	1.0368	Terminator-	D3C65_17165	PA1712		exoenzyme S synthesis protein B	PSE; TPTMD
						1.11914	Promoter-	D3C65_17160	PA1713		exoenzyme S synthesis regulatory protein ExsA	PSE; TR
664	3661032	3661385	353	3661103	2.05228	-1.13319	gene_body	D3C65_17185	PA1708		hypothetical protein	PSE
665	3667040	3667339	299	3667201	3.15008	1.14804	gene_body	D3C65_17230	PA1699		TyeA family type III secretion system gatekeeper subunit	PSE; SF
666	3677911	3678257	346	3678048	3.20909	-1.10099	gene_body	D3C65_17285	PA1688		YncE family protein	HUU
667	3681503	3681878	375	3681688	4.95164	-1.02189	gene_body	D3C65_17315	PA1683		methylthioribulose 1-phosphate dehydratase	PE
668	3690278	3690922	644	3690702	5.63497	-1.3088	Promoter+	D3C65_17370	PA1672		VOC family protein	HUU
						-1.10189	Promoter-	D3C65_17365	PA1673		hemerythrin	HUU
669	3696184	3696812	628	3696371	4.07331	-1.16597	Promoter-	D3C65_17385	PA1669	tssM	type VI secretion system membrane subunit TssM	MP; PSE
						1.07806	Terminator-	D3C65_17390	PA1668		DotU family type IV/VI secretion system protein	PSE
670	3705000	3706065	1065	3705785	7.25922	1.25673	gene_body	D3C65_17430	PA1660	tssF	type VI secretion system baseplate subunit TssF	PSE
671	3706402	3707976	1574	3706699	12.6762	1.25673	gene_body	D3C65_17430	PA1660	tssF	type VI secretion system baseplate subunit TssF	PSE
672	3708454	3709391	937	3709081	9.57138	1.1189	gene_body	D3C65_17445	PA1658	tssC	type VI secretion system contractile sheath large subunit	PSE
673	3711578	3712559	981	3711881	4.48027	-1.17704	Terminator-	D3C65_17460	PA1655		glutathione S-transferase family protein	PE
						1.00335	Promoter-	D3C65_17455	PA1656	tssA	type VI secretion system protein TssA	PSE
674	3717838	3718477	639	3718391	1.84317	-1.21771	Terminator-	D3C65_17490	PA1649		SDR family oxidoreductase	PE
						-1.09354	Promoter-	D3C65_17485	PA1650		bile acid:sodium symporter family protein	MP; TSM
675	3719853	3720672	819	3720536	2.40819		gene_body	D3C65_17500			hypothetical protein
676	3739358	3739914	556	3739665	3.11501	1.09493	Terminator-	D3C65_17590	PA1631		acyl-CoA dehydrogenase	PE
							Promoter-	D3C65_17585	PA1632		K(+)-transporting ATPase subunit F	TSM
677	3741597	3742119	522	3741934	3.95849	-1.38984	Promoter+	D3C65_17600	PA1629		enoyl-CoA hydratase	CCC
						1.15986	Promoter-	D3C65_17595	PA1630		IclR family transcriptional regulator	TR
678	3744343	3744587	244	3744449	2.96041	-1.31297	Terminator+	D3C65_17605	PA1628		3-hydroxyacyl-CoA dehydrogenase	PE
						1.31772	Promoter+	D3C65_17610	PA1627		FadR family transcriptional regulator	TR
679	3748981	3749244	263	3749104	2.09062	-1.22661	gene_body	D3C65_17630	PA1623		glutathione S-transferase	HUU
680	3754558	3754908	350	3754694	2.9638	-1.24537	gene_body	D3C65_17660	PA1617		AMP-binding protein	PE
681	3761689	3762637	948	3762235	3.27244	1.07017	gene_body	D3C65_17695	PA1610		beta-hydroxydecanoyl-ACP dehydratase	FAPM
682	3765732	3766450	718	3765965	2.71154	-1.06246	gene_body	D3C65_17710	PA1607		transcriptional regulator	HUU
683	3766868	3767430	562	3767140	7.34764	-1.08693	gene_body	D3C65_17720	PA1605		amidohydrolase	HUU
684	3769170	3769432	262	3769313	2.39797	-1.6003	Promoter+	D3C65_17735	PA1602		(2Fe-2S)-binding protein	CCC
						-1.0216	Terminator+	D3C65_17730	PA1603		MarR family transcriptional regulator	TR
685	3776505	3776758	253	3776600	1.73053	-3.86904	gene_body	D3C65_17765	PA1596	htpG	molecular chaperone HtpG	CHSP
686	3777442	3778079	637	3777799	12.5269	-3.86904	gene_body	D3C65_17765	PA1596	htpG	molecular chaperone HtpG	CHSP
687	3780727	3781010	283	3780855	1.68817	1.03796	gene_body	D3C65_17790	PA1591		DUF599 domain-containing protein	MP
688	3782727	3783295	568	3782945	7.41246	-1.55314	Terminator-	D3C65_17800	PA1589		succinyl-CoA ligase subunit alpha	EM
						-1.11678	Promoter-	D3C65_17795	PA1590		branched-chain amino acid transport system 2 carrier protein	TSM
689	3783974	3784760	786	3784090	1.9798	-1.55314	gene_body	D3C65_17800	PA1589		succinyl-CoA ligase subunit alpha	EM
690	3786776	3787691	915	3787393	3.38516	-1.13368	gene_body	D3C65_17815	PA1586		dihydrolipoyllysine-residue succinyltransferase component of 2-oxoglutarate dehydrogenase complex	EM
691	3788204	3788469	265	3788358	1.74109	-1.18208	Terminator-	D3C65_17820	PA1585		2-oxoglutarate dehydrogenase E1 component	AABM; EM
						-1.13368	Promoter-	D3C65_17815	PA1586		dihydrolipoyllysine-residue succinyltransferase component of 2-oxoglutarate dehydrogenase complex	EM
692	3789850	3791615	1765	3791049	2.24467	-1.18208	gene_body	D3C65_17820	PA1585		2-oxoglutarate dehydrogenase E1 component	AABM; EM
693	3791954	3792576	622	3792140	2.55622	-1.12517	gene_body	D3C65_17825	PA1584		succinate dehydrogenase iron-sulfur subunit	EM
694	3792929	3793228	299	3793096	2.51625	-1.22306	gene_body	D3C65_17830	PA1583		succinate dehydrogenase flavoprotein subunit	EM
695	3793594	3796425	2831	3794833	10.2073	-1.24931	Promoter-	D3C65_17840	PA1581	sdhC	succinate dehydrogenase, cytochrome b556 subunit	EM
						-1.07341	Promoter+	D3C65_17845	PA1580		type II citrate synthase	EM
696	3796956	3797583	627	3797438	3.2765	1.10676	gene_body	D3C65_17855			YkgJ family cysteine cluster protein
697	3800240	3800616	376	3800420	4.68905	-1.01323	gene_body	D3C65_17880	PA1574		pyrimidine/purine nucleoside phosphorylase	HUU
698	3802514	3802768	254	3802639	1.88001	-1.26901	Promoter+	D3C65_17895	PA1571		hypothetical protein	HUU
						-1.2263	Promoter-	D3C65_17890	PA1572		ATP-NAD kinase	HUU
699	3803963	3804416	453	3804044	1.90655		gene_body	D3C65_17905			hypothetical protein
700	3807804	3808089	285	3807919	2.97532	-2.32361	gene_body	D3C65_17930	PA1566		glutamine synthetase	CCC
701	3815153	3815627	474	3815390	7.22219	-1.56681	Promoter+	D3C65_17955	PA1561		PAS domain S-box protein	AP; CHE
						-1.17448	Terminator+	D3C65_17950	PA1562		aconitate hydratase	EM
702	3818842	3819229	387	3819034	4.97559	-1.11953	Promoter-	D3C65_17965	PA1558		alpha/beta hydrolase	HUU
						1.17653	Promoter+	D3C65_17970	PA1557	ccoN	cytochrome-c oxidase, cbb3-type subunit I	CIM; EM
704	3822552	3823391	839	3822808	1.79757	-1.13985	gene_body	D3C65_17990	PA1554	ccoN	cytochrome-c oxidase, cbb3-type subunit I	CIM; EM
705	3824130	3824944	814	3824391	2.54635	-1.15592	gene_body	D3C65_17995	PA1553	ccoO	cytochrome-c oxidase, cbb3-type subunit II	CIM; EM
706	3825771	3826262	491	3826012	6.96892	1.12494	gene_body	D3C65_18010			ferredoxin
707	3827195	3827709	514	3827482	3.74112	1.28421	gene_body	D3C65_18015	PA1551	ccoG	cytochrome c oxidase accessory protein CcoG	EM
709	3835079	3836284	1205	3835485	2.22637	-1.1079	gene_body	D3C65_18060	PA1542		metal-dependent hydrolase	HUU
710	3837728	3838949	1221	3838246	16.973	-1.02344	gene_body	D3C65_18080	PA1538		Baeyer-Villiger monooxygenase	PE
711	3846298	3847035	737	3846573	2.49739	-1.07398	Terminator-	D3C65_18125	PA1530		hypothetical protein	HUU
						-1.06871	Promoter-	D3C65_18120		ffs	signal recognition particle sRNA small type
713	3849429	3849948	519	3849810	2.73592	-1.04003	gene_body	D3C65_18135	PA1528	zipA	cell division protein ZipA	CD
714	3850231	3851086	855	3850480	9.67294	-1.04003	Promoter-	D3C65_18135	PA1528	zipA	cell division protein ZipA	CD
						1.01223	Terminator-	D3C65_18140	PA1527	smc	chromosome segregation protein SMC	HUU
715	3855877	3856265	388	3856080	4.4536	-1.55647	Terminator+	D3C65_18150	PA1525		alkane 1-monooxygenase	CCC
						1.333	Promoter+	D3C65_18155	PA1524	xdhA	xanthine dehydrogenase small subunit	NBM
716	3863288	3863535	247	3863381	1.6028	-1.05288	gene_body	D3C65_18180			hypothetical protein
717	3865370	3866030	660	3865615	6.06746	-1.28027	Promoter+	D3C65_18195	PA1517	puuE	allantoinase PuuE	HUU
						-1.09823	Promoter-	D3C65_18190	PA1518	uraH	hydroxyisourate hydrolase	HUU
718	3869503	3869808	305	3869633	2.7944	-1.17089	gene_body	D3C65_18215	PA1513		hypothetical protein	MP
719	3870164	3870844	680	3870449	5.33272	-1.17089	Terminator+	D3C65_18215	PA1513		hypothetical protein	MP
						1.1493	Promoter+	D3C65_18220		hcp	type VI secretion system tube protein Hcp
720	3874166	3877889	3723	3877575	16.3788	-1.05955	Terminator+	D3C65_18240	PA1508		PAAR domain-containing protein	HUU
						1.35999	Promoter+	D3C65_18245	PA1507		purine permease	MP; TSM
721	3880718	3881274	556	3881091	3.53156	1.15063	gene_body	D3C65_18260	PA1504		TetR family transcriptional regulator	TR
722	3882364	3882878	514	3882604	6.88254	1.01202	Promoter-	D3C65_18270	PA1503		heme-binding protein	HUU
						1.36143	Promoter+	D3C65_18275	PA1502	gcl	glyoxylate carboligase	CIM
725	3928957	3930330	1373	3929810	4.21825	-1.18325	Promoter-	D3C65_18510	PA1456		response regulator	TCRS; TR
						-1.11876	Terminator-	D3C65_18515	PA1455		RNA polymerase sigma factor FliA	TR
726	3935057	3935368	311	3935234	2.96302	-1.19119	Promoter-	D3C65_18530	PA1452	flhA	flagellar biosynthesis protein FlhA	AP; CHE; MA
						1.0503	Terminator-	D3C65_18535	PA1451		YgcG family protein	HUU
727	3936558	3937014	456	3936905	1.70738	-1.02166	gene_body	D3C65_18540	PA1450		YgcG family protein	HUU
728	3944943	3945244	301	3945138	2.53123	1.09783	gene_body	D3C65_18590	PA1440		YecA family protein	HUU
729	3955847	3956775	928	3956121	3.411	-1.18498	gene_body	D3C65_18630	PA1432		GNAT family N-acetyltransferase	AP
730	3957141	3957558	417	3957307	2.30687	-15.2331	Terminator-	D3C65_18645	PA1429		cation-transporting P-type ATPase	MP; TSM
						-1.22024	Promoter-	D3C65_18640	PA1430		transcriptional activator protein LasR	AP; TR
731	3959913	3961316	1403	3960512	13.7536	-15.2331	Promoter-	D3C65_18645	PA1429		cation-transporting P-type ATPase	MP; TSM
						-1.03977	Terminator-	D3C65_18650	PA1428		GNAT family N-acetyltransferase	HUU
732	3964424	3964846	422	3964676	3.10708	-1.07265	gene_body	D3C65_18665			hypothetical protein
733	3965538	3965845	307	3965656	2.64761	-1.15942	Promoter+	D3C65_18675	PA1423		biofilm dispersion protein BdlA	CHE; CWLC
						-1.15214	Promoter-	D3C65_18670	PA1424		DTW domain-containing protein	HUU
734	3969339	3969987	648	3969667	17.5241	1.13053	gene_body	D3C65_18695	PA1419		cytosine permease	MP; TSM
735	3986349	3986596	247	3986454	2.39725	1.01939	gene_body	D3C65_18765	PA1406		nucleotidyltransferase domain-containing protein	HUU
736	3989503	3989986	483	3989832	2.52127	-1.0772	Promoter+	D3C65_18785	PA1402		O-methyltransferase	HUU
						1.16322	Promoter-	D3C65_18780	PA1403		TetR/AcrR family transcriptional regulator	TR
737	3998636	4002064	3428	3999330	16.3666	-1.19268	Promoter+	D3C65_18830	PA1393	cysC	adenylyl-sulfate kinase	AABM; CIM; NBM
						1.42443	Promoter-	D3C65_18825	PA1394		hypothetical protein	HUU
738	4003489	4004363	874	4003785	1.79305	-1.08479	gene_body	D3C65_18845	PA1390		glycosyltransferase family 2 protein	PE
739	4004766	4005104	338	4004952	2.51998	-1.22067	gene_body	D3C65_18850	PA1389		glycosyltransferase family 1 protein	PE
740	4005654	4014896	9242	4012910	14.999	1.15633	gene_body	D3C65_18880	PA1383		hypothetical protein	HUU
741	4015437	4017333	1896	4016226	2.92234	-1.24159	gene_body	D3C65_18885	PA1382		type II secretion system protein GspD	PSE
742	4018415	4019209	794	4018984	7.12526	1.11953	gene_body	D3C65_18900	PA1379		oxidoreductase	PE
743	4024169	4024436	267	4024333	2.35369	1.15001	Promoter-	D3C65_18925	PA1374		transcriptional regulator	HUU
						1.27657	Promoter+	D3C65_18930	PA1373	fabF	beta-ketoacyl-[acyl-carrier-protein] synthase II	FAPM
744	4025695	4034283	8588	4033576	26.6332	-1.19186	gene_body	D3C65_18955	PA1368		IS1182-like element ISPa22 family transposase	HUU
745	4035236	4036393	1157	4035713	7.00756	-1.36557	gene_body	D3C65_18970	PA1366		cell filamentation protein Fic	HUU
746	4040772	4041218	446	4041131	1.88883	-1.23949	Promoter-	D3C65_18990	PA1362		hypothetical protein	HUU
						1.20837	Promoter+	D3C65_18995	PA1361		proton-coupled multidrug efflux MATE transporter PmpM	MP; TSM
747	4047971	4048266	295	4048083	3.91264	-1.11407	Terminator+	D3C65_19035	PA1353		VOC family protein	HUU
							Promoter+	D3C65_19040	PA1352		MFS transporter	MP
748	4052441	4053885	1444	4053607	8.67842	-1.35445	gene_body	D3C65_19070	PA1346		aminotransferase class I/II-fold pyridoxal phosphate-dependent enzyme	HUU
749	4058171	4059286	1115	4058521	13.1449	-1.44063	Promoter-	D3C65_19085	PA1343		sn-glycerol-3-phosphate transporter	HUU
						-1.26225	Promoter+	D3C65_19090	PA1342		glutamate/aspartate ABC transporter substrate-binding protein	AABM; TSM
750	4060402	4060729	327	4060565	2.43091	-1.3093	gene_body	D3C65_19095	PA1341		amino acid ABC transporter permease	MP; TSM
752	4087658	4088036	378	4087926	2.12328	-1.68918	Terminator-	D3C65_19235	PA1316		MFS transporter	MP; TSM
						1.23509	Terminator+	D3C65_19230			hypothetical protein
753	4093130	4093382	252	4093232	3.04021	-1.0659	gene_body	D3C65_19260	PA1311		phosphonoacetaldehyde hydrolase	CCC
754	4097763	4098075	312	4097865	2.1881	-1.07323	gene_body	D3C65_19285	PA1306		HIT family protein	PE
755	4100631	4101215	584	4100865	8.32115	1.05639	gene_body	D3C65_19300	PA1303	lepB	signal peptidase I	PE
756	4113894	4115281	1387	4114792	21.1462	-1.0563	Terminator+	D3C65_19370	PA1289		hypothetical protein	HUU
						1.19951	Promoter+	D3C65_19375	PA1288		transporter	MP; TSM
757	4121062	4121471	409	4121282	3.75941	-1.40017	Promoter-	D3C65_19400	PA1283		TetR/AcrR family transcriptional regulator	TR
						-1.218	Promoter+	D3C65_19405	PA1282		MFS transporter	MP; TSM
758	4135721	4136457	736	4136054	18.4079	1.14472	Promoter+	D3C65_19470	PA1269		GntR family transcriptional regulator	TR
						5.02844	Promoter-	D3C65_19465	PA1270		FUSC family protein	HUU
759	4157942	4158271	329	4158085	3.31171	-1.09466	gene_body	D3C65_19575	PA1250		proteinase inhibitor	SF
760	4159407	4160319	912	4159829	7.87731		gene_body	D3C65_19585			3-(3-hydroxyphenyl)propionate hydroxylase
761	4165998	4167214	1216	4166393	16.6784	1.04071	Promoter+	D3C65_19615	PA1244		hypothetical protein	HUU
						1.0756	Promoter-	D3C65_19610	PA1245		hypothetical protein	MP; SF
762	4172477	4172951	474	4172735	6.06256	-1.21532	Promoter+	D3C65_19635	PA1240		enoyl-CoA hydratase	PE
						1.26854	Promoter-	D3C65_19630	PA1241		TetR/AcrR family transcriptional regulator	TR
763	4186747	4187091	344	4186910	4.24598	-1.28857	Promoter+	D3C65_19710	PA1225		flavodoxin family protein	PE
						-1.02518	Promoter-	D3C65_19705	PA1226		TetR/AcrR family transcriptional regulator	TR
764	4190821	4191812	991	4191034	4.87509	-1.24492	Promoter+	D3C65_19730	PA1221		AMP-binding protein	HUU
						-1.09467	Terminator+	D3C65_19725	PA1222		murein transglycosylase	CWLC
765	4203690	4204181	491	4203914	7.92922		gene_body	D3C65_19780	PA1211		alpha/beta hydrolase	HUU
766	4204762	4205022	260	4204885	3.17688	-1.23425	Promoter+	D3C65_19790	PA1209		hypothetical protein	MP
						-1.04108	Terminator+	D3C65_19785	PA1210		pirin family protein	HUU
767	4205985	4206272	287	4206157	2.66706	1.16415	gene_body	D3C65_19795	PA1208		NAD(P)/FAD-dependent oxidoreductase	HUU
769	4212395	4213077	682	4212590	2.02046	1.88416	gene_body	D3C65_19825	PA1202		hydrolase	PE
770	4215594	4216244	650	4215905	8.68159	-2.00677	Terminator-	D3C65_19850	PA1197		NAD-dependent protein deacylase 2	HUU
						-1.2825	Promoter-	D3C65_19845	PA1198		peptidoglycan endopeptidase	HUU
771	4228301	4228611	310	4228450	2.84234	1.12177	Promoter+	D3C65_19915	PA1184		LysR family transcriptional regulator	TR
							Promoter-	D3C65_19910	PA1185		glutathione S-transferase family protein	PE
772	4230964	4231287	323	4231129	3.32651	1.09739	Promoter+	D3C65_19930	PA1182		AraC family transcriptional regulator	TR
							Terminator+	D3C65_19925			C4-dicarboxylate ABC transporter
773	4247401	4248670	1269	4248340	12.0952	1.02997	Promoter-	D3C65_20000	PA1168		hypothetical protein	HUU
						1.10664	Terminator-	D3C65_20005	PA1167		polysaccharide lyase family 7 protein	HUU
774	4257496	4257991	495	4257841	2.72108	1.05033	Terminator-	D3C65_20050	PA1158		HAMP domain-containing protein	TCRS
						1.07471	Promoter-	D3C65_20045	PA1159		cold-shock protein	AP; TR
775	4260522	4261132	610	4260839	6.1121	-1.02623	Promoter+	D3C65_20060	PA1156		ribonucleoside-diphosphate reductase subunit alpha	NBM
						1.03566	Promoter-	D3C65_20055	PA1157		DNA-binding response regulator	TCRS; TR
776	4264905	4265953	1048	4265691	4.31012	-1.24905	Terminator+	D3C65_20065	PA1155		ribonucleotide-diphosphate reductase subunit beta	NBM
						1.25222	Promoter+	D3C65_20070	PA1154		transposase	HUU
777	4266468	4267005	537	4266775	4.80007	1.06305	Promoter+	D3C65_20075	PA1153		phage antirepressor	HUU
						1.25222	Terminator+	D3C65_20070	PA1154		transposase	HUU
778	4267371	4269012	1641	4268338	7.27387	-1.28584	Terminator-	D3C65_20090			hypothetical protein
						-1.22349	Promoter-	D3C65_20085			colicin E3
779	4269382	4272283	2901	4271050	4.0837	-1.04089	gene_body	D3C65_20110	PA1150		pyocin-S2	AP; SF
780	4274819	4275067	248	4274966	1.50253	-1.03136	Terminator+	D3C65_20120	PA1148		exotoxin A	SF
						1.17211	Promoter+	D3C65_20125	PA1147		amino acid permease	MP; TSM
781	4278985	4279451	466	4279171	2.52526	0.997003	Promoter-	D3C65_20135	PA1145		LysR family transcriptional regulator	TR
							Promoter+	D3C65_20140	PA1144		MFS transporter	MP; TSM
782	4288332	4288768	436	4288498	2.09196	-1.14035	gene_body	D3C65_20185	PA1135		Molecular chaperone Hsp31 and glyoxalase 3	HUU
783	4290792	4291073	281	4290923	2.91426	-1.3077	Promoter+	D3C65_20205	PA1131		MFS transporter	ARS; MP; TSM
						1.10648	Promoter-	D3C65_20200	PA1132		hypothetical protein	HUU
784	4294502	4295178	676	4294834	13.8226	-1.05886	gene_body	D3C65_20225	PA1127		aldo/keto reductase	AP; PE
785	4297604	4297987	383	4297777	1.92788	-1.0512	gene_body	D3C65_20240	PA1124		dGTPase	NBM
786	4299983	4300512	529	4300262	8.50218	-1.27137	Promoter-	D3C65_20255	PA1122		peptide deformylase	TPTMD
						1.10014	Promoter+	D3C65_20260	PA1121		YfiR family protein	CWLC
787	4302056	4302326	270	4302197	2.57816	1.11352	gene_body	D3C65_20265	PA1120		sensor domain-containing diguanylate cyclase	CWLC; MA; MP; NBM
788	4304761	4305563	802	4305053	3.93575	-1.00929	Promoter+	D3C65_20290	PA1115		LTA synthase family protein	MP
						1.17057	Promoter-	D3C65_20285	PA1116		GntR family transcriptional regulator	HUU
789	4309621	4310102	481	4309848	4.85827	1.21411	Promoter+	D3C65_20310			hypothetical protein
							Terminator+	D3C65_20305			ATP-binding protein
791	4322820	4323444	624	4323031	4.24709	-1.24562	gene_body	D3C65_20375	PA1101		flagellar M-ring protein	CWLC; MA
792	4326847	4327286	439	4327210	1.67166	-1.10303	gene_body	D3C65_20395	PA1097		sigma-54-dependent Fis family transcriptional regulator	MA; TR
793	4327721	4328866	1145	4328456	18.536	-1.23863	gene_body	D3C65_20405	PA1095		flagellar protein FliS	HUU
794	4329209	4329602	393	4329377	2.91943	-1.22494	gene_body	D3C65_20410	PA1094		B-type flagellar hook-associated protein 2	CWLC; MA
795	4330288	4331003	715	4330821	2.48718	-1.32087	gene_body	D3C65_20415	PA1093		hypothetical protein	HUU
796	4332239	4332813	574	4332654	4.02379	-1.28723	Promoter-	D3C65_20420	PA1092		B-type flagellin	MA
						1.05309	Terminator-	D3C65_20425	PA1091		glycosyltransferase	HUU
797	4338838	4339353	515	4339035	3.08333	-1.20155	gene_body	D3C65_20435	PA1089		HAD family hydrolase	HUU
798	4347852	4348112	260	4348039	1.84245	-1.64432	Promoter-	D3C65_20475	PA1081	flgF	flagellar basal-body rod protein FlgF	CWLC; MA
						1.14177	Terminator-	D3C65_20480	PA1080		flagellar hook protein FlgE	CWLC; MA
799	4350809	4351513	704	4351174	2.02517	-1.22839	Terminator-	D3C65_20500	PA1076		DUF5064 family protein	HUU
						1.12593	Promoter-	D3C65_20495	PA1077	flgB	flagellar basal body rod protein FlgB	CWLC; MA
800	4353104	4354104	1000	4353340	5.37239	-1.01854	gene_body	D3C65_20515	PA1074		branched chain amino acid ABC transporter substrate-binding protein	TSM
801	4362622	4363059	437	4362826	6.65775	-1.27702	Promoter+	D3C65_20555	PA1066		short chain dehydrogenase	PE
						-1.17775	Promoter-	D3C65_20550	PA1067		LysR family transcriptional regulator	TR
802	4364675	4365117	442	4364861	4.12162	-1.43793	gene_body	D3C65_20570	PA1063		hypothetical protein	HUU
803	4365705	4365984	279	4365832	2.14708	-1.23291	gene_body	D3C65_20580	PA1061		PLP-dependent cysteine synthase family protein	PE
804	4367063	4367417	354	4367247	3.44931	-1.11019	gene_body	D3C65_20585	PA1060		DMT family transporter	MP
805	4379905	4380333	428	4380051	3.35644	1.07826	Promoter-	D3C65_20650	PA1048		OmpA family protein	MP; TSM
						1.1033	Terminator-	D3C65_20655	PA1047		esterase	PE
806	4387942	4388191	249	4388152	1.50205	-1.01031	gene_body	D3C65_20685	PA1041		OmpA family protein	MP; TSM
807	4391441	4392112	671	4391934	2.54651	-1.05578	gene_body	D3C65_20715	PA1035		hypothetical protein	HUU
808	4397518	4398140	622	4397879	6.55781	-1.05727	Terminator-	D3C65_20740	PA1030		RES domain-containing protein	HUU
						1.11495	Promoter-	D3C65_20735	PA1031	rmuC	DNA recombination protein RmuC	HUU
809	4406462	4406962	500	4406733	6.99946	-1.10713	gene_body	D3C65_20785	PA1022		acyl-CoA dehydrogenase	PE
810	4416077	4416540	463	4416360	3.69643	1.31863	gene_body	D3C65_20830	PA1015		IclR family transcriptional regulator	TR
811	4417090	4419393	2303	4417477	6.95173	-1.02973	gene_body	D3C65_20835	PA1014		glycosyltransferase	PE
812	4422978	4423316	338	4423160	3.25602	1.06314	gene_body	D3C65_20870	PA1008		peroxiredoxin	AP
813	4423838	4424324	486	4424231	1.93164	-1.06162	gene_body	D3C65_20875	PA1007		AI-2E family transporter	MP
814	4424719	4425101	382	4424796	1.83069	-1.01168	gene_body	D3C65_20880	PA1006		sulfurtransferase TusA family protein	HUU
815	4427691	4428614	923	4427933	5.00786	-1.00728	Promoter+	D3C65_20895	PA1003		LysR family transcriptional regulator	BCPGC; TR
						1.10715	Promoter-	D3C65_20890	PA1004		quinolinate synthase	AABM; BCPGC
816	4436810	4438892	2082	4437091	9.58181	-1.55571	Promoter-	D3C65_20930	PA0996		anthranilate--CoA ligase	BCPGC
						1.05717	Promoter+	D3C65_20935	PA0995		methylated-DNA--[protein]-cysteine S-methyltransferase	DRRMR
817	4439717	4443571	3854	4442628	9.92029	-1.10584	gene_body	D3C65_20955	PA0991		Hpt domain-containing protein	TCRS
818	4445226	4446392	1166	4445556	6.71907	-1.2554	gene_body	D3C65_20970	PA0988		acyl-CoA thioesterase	HUU
819	4446970	4448852	1882	4447755	4.59986	1.072	Promoter+	D3C65_20980	PA0985		pyocin S5	MP; SF
							Promoter-				IS3 family transposase
							Promoter-				IS3-like element ISPa32 family transposase
							Promoter+				IS3-like element IS222 family transposase
							Promoter+				IS3 family transposase
							Terminator+				peptide chain release factor 2
820	4449165	4453429	4264	4452459	5.93104	1.01091	gene_body	D3C65_21010	PA0981		hypothetical protein	HUU
821	4454086	4455432	1346	4454827	9.99728		gene_body	D3C65_21030	PA0977		hypothetical protein	HUU
822	4455729	4456775	1046	4456064	2.02187	1.34493	gene_body	D3C65_21045	PA0975	queE	7-carboxy-7-deazaguanine synthase QueE	PE
823	4457173	4457589	416	4457312	2.65016	-1.06431	gene_body	D3C65_21050	PA0974	ybgF	tol-pal system protein YbgF	HUU
824	4460053	4460868	815	4460389	4.37616	-1.01476	gene_body	D3C65_21065	PA0971		cell envelope integrity/translocation protein TolA	MP; TSM
825	4461311	4462304	993	4462132	2.45353	1.09342	gene_body	D3C65_21085	PA0967	ruvB	Holliday junction branch migration DNA helicase RuvB	DRRMR
826	4464586	4464957	371	4464723	2.773	-1.22438	gene_body	D3C65_21100	PA0964		YebC/PmpR family DNA-binding transcriptional regulator	HUU
827	4466964	4467552	588	4467251	4.15569	-1.07503	Promoter+	D3C65_21110	PA0962		DNA starvation/stationary phase protection protein	AP
						-1.03213	Promoter-	D3C65_21105	PA0963		aspartate--tRNA ligase	TPTMD; TRNAPD
828	4467830	4468658	828	4468076	3.50289	-1.07503	Terminator+	D3C65_21110	PA0962		DNA starvation/stationary phase protection protein	AP
						1.09201	Promoter+	D3C65_21115			cold-shock protein
829	4469115	4470350	1235	4469688	30.0392	-1.15562	Promoter-	D3C65_21125	PA0959		HIT domain-containing protein	HUU
						-1.07775	Promoter+	D3C65_21130	PA0958		outer membrane porin OprD	TSM
830	4470771	4472181	1410	4472038	2.16488	1.02389	gene_body	D3C65_21140	PA0956		proline--tRNA ligase	AABM; TPTMD
831	4473623	4474209	586	4473707	1.81137	1.02389	gene_body	D3C65_21140	PA0956		proline--tRNA ligase	AABM; TPTMD
832	4475482	4475898	416	4475643	1.62917	-1.1873	Promoter-	D3C65_21155	PA0953		TlpA family protein disulfide reductase	PE
						1.5344	Promoter+	D3C65_21160	PA0952		hypothetical protein	HUU
833	4476248	4476579	331	4476409	2.80752	-1.18069	Promoter-	D3C65_21165			hypothetical protein
						1.00141	Terminator-	D3C65_21170	PA0951		YihY family inner membrane protein	TRNAPD
834	4477511	4477918	407	4477794	1.93268	-1.03679	Promoter+	D3C65_21175	PA0950	arsC	arsenate reductase (glutaredoxin)	AP; TSM
						1.00141	Promoter-	D3C65_21170	PA0951		YihY family inner membrane protein	TRNAPD
835	4479216	4480267	1051	4479453	2.46736	0.998838	gene_body	D3C65_21190	PA0947		DnaA regulatory inactivator Hda	HUU
836	4482402	4482672	270	4482489	1.93796	1.08479	gene_body	D3C65_21205	PA0945		phosphoribosylformylglycinamidine cyclo-ligase	NBM
837	4484394	4486427	2033	4484713	17.1178	-1.51912	Promoter-	D3C65_21220	PA0942		MarR family transcriptional regulator	TR
						1.39226	Promoter+	D3C65_21225	PA0941		thioredoxin family protein	HUU
838	4486964	4487683	719	4487329	14.0493	-1.07908	Promoter-	D3C65_21245	PA0938		chain-length determining protein	HUU
						-1.01036	Terminator-	D3C65_21250	PA0937		DUF2058 family protein	HUU
841	4497214	4497532	318	4497382	3.14485	-1.95462	Promoter-	D3C65_21280	PA0931		TonB-dependent siderophore receptor	TSM
						-1.73841	Terminator-	D3C65_21285	PA0930		sensor histidine kinase	TCRS; TSM
842	4503462	4503951	489	4503651	3.94113	1.08756	gene_body	D3C65_21305	PA0926		hypothetical protein	HUU
843	4507317	4508357	1040	4507529	4.46931	1.2511	Promoter-	D3C65_21320	PA0923		DNA polymerase IV	AP; DRRMR
							Promoter+	D3C65_21325	PA0922.1		tRNA-Met	NCRNA
844	4515265	4515543	278	4515409	2.66334		gene_body	D3C65_21360			potassium uptake protein Kup
845	4519354	4519703	349	4519566	2.43744	-1.31624	Promoter+	D3C65_21385	PA0912		DUF4124 domain-containing protein	HUU
						-1.15192	Promoter-	D3C65_21380	PA0913	mgtE	magnesium transporter	TSM
846	4522078	4522889	811	4522147	2.25591	1.26192	Terminator-	D3C65_21410	PA0907		hypothetical protein	HUU
						1.41445	Promoter-	D3C65_21405	PA0908		hypothetical protein	ARS
847	4523620	4524926	1306	4524226	8.54229	1.09354	gene_body	D3C65_21435	PA0905	csrA	carbon storage regulator	AP; TPTMD
848	4525615	4525897	282	4525745	2.83026	-1.02909	gene_body	D3C65_21440	PA0904		aspartate kinase	AABM
849	4528249	4528762	513	4528663	1.60428	0.995106	Promoter-	D3C65_21445	PA0903		alanine--tRNA ligase	TPTMD; TRNAPD
						1.02057	Terminator-	D3C65_21450	PA0902		low-specificity L-threonine aldolase	HUU
850	4531038	4531336	298	4531199	2.83104	-1.2103	gene_body	D3C65_21465	PA0899		succinylarginine dihydrolase	AABM
851	4535327	4535949	622	4535513	2.5233	-1.18548	gene_body	D3C65_21480	PA0896		arginine N-succinyltransferase subunit alpha	AABM
852	4537466	4537901	435	4537631	2.47876	-1.46134	Promoter+	D3C65_21490	PA0894		hypothetical protein	HUU
						1.05984	Promoter-	D3C65_21485	PA0895		aspartate aminotransferase family protein	AABM
853	4542344	4542584	240	4542479	1.92538	-1.12582	gene_body	D3C65_21520	PA0888		ABC transporter substrate-binding protein	TSM
854	4543079	4543670	591	4543423	4.47657	-1.32229	Terminator-	D3C65_21525	PA0887		acetyl-coenzyme A synthetase	CCC; CIM
						-1.12582	Promoter-	D3C65_21520	PA0888		ABC transporter substrate-binding protein	TSM
855	4548006	4548405	399	4548218	4.58341	-1.04062	gene_body	D3C65_21540	PA0884		c4-dicarboxylate-binding protein	TSM
856	4548672	4549065	393	4548891	5.27392	-1.04062	Promoter-	D3C65_21540	PA0884		c4-dicarboxylate-binding protein	TSM
							Terminator-	D3C65_21545	PA0883		CoA ester lyase	PE
857	4559451	4559989	538	4559672	2.41248	-1.0228	Terminator+	D3C65_21590			hypothetical protein
						1.01125	Promoter+	D3C65_21595	PA0874		DUF2790 domain-containing protein	HUU
858	4561568	4562012	444	4561796	3.57233	-1.55596	Promoter+	D3C65_21610	PA0872		phenylalanine 4-monooxygenase	AABM
						1.17886	Promoter-	D3C65_21605	PA0873		sigma-54-dependent phenylalanine hydroxylase transcriptional regulator PhhR	TR
859	4563827	4564127	300	4563979	2.55627	-1.52956	gene_body	D3C65_21620	PA0870		aromatic amino acid aminotransferase	AABM
860	4567217	4567754	537	4567471	6.11276	-2.76291	gene_body	D3C65_21640	PA0866		amino acid permease	TSM
861	4568091	4568359	268	4568222	2.24517	-2.76291	Promoter-	D3C65_21640	PA0866		amino acid permease	TSM
						-2.45655	Terminator-	D3C65_21645	PA0865	hppD	4-hydroxyphenylpyruvate dioxygenase	AABM
862	4569297	4569703	406	4569532	2.99857	-2.45655	gene_body	D3C65_21645	PA0865	hppD	4-hydroxyphenylpyruvate dioxygenase	AABM
863	4572730	4573261	531	4572810	1.57871	-1.21522	Terminator-	D3C65_21670	PA0861		GGDEF domain-containing protein	MA
						-1.08312	Promoter-	D3C65_21665	PA0862		TenA family transcriptional regulator	HUU
864	4586806	4587115	309	4586987	2.50942	-1.05919	gene_body	D3C65_21730	PA0849	trxB	thioredoxin-disulfide reductase	NBM
865	4593148	4594187	1039	4593833	14.5195	1.1242	Promoter+	D3C65_21755	PA0844		hemolytic phospholipase C	SF
						1.12679	Terminator+	D3C65_21750	PA0845		neutral ceramidase	HUU
866	4598829	4599205	376	4599100	1.68866	-1.47748	Terminator-	D3C65_21775	PA0840		oxidoreductase	PE
						1.13119	Promoter-	D3C65_21770	PA0841		DegV domain-containing protein	HUU
867	4602126	4602533	407	4602332	4.33299	-1.35421	gene_body	D3C65_21795			DUF3565 domain-containing protein
868	4609558	4609941	383	4609687	2.70642	-1.31557	Promoter+	D3C65_21830	PA0830		metal-dependent hydrolase	HUU
						1.2227	Promoter-	D3C65_21825	PA0831		ornithine utilization regulator	TR
869	4612760	4613030	270	4612869	2.03144	1.19133	gene_body	D3C65_21845	PA0827		hypothetical protein	HUU
870	4613338	4615502	2164	4615280	5.24332	1.05085	gene_body	D3C65_21860	PA0825		NINE protein	HUU
871	4616495	4620102	3607	4619122	13.4856	1.14695	Promoter-	D3C65_21880	PA0820		HNH endonuclease	HUU
						1.30082	Terminator-	D3C65_21885	PA0819		hypothetical protein	HUU
872	4631728	4632685	957	4632030	9.64462	1.09137	Promoter-	D3C65_21950	PA0806		hypothetical protein	MP
						1.65689	Promoter+	D3C65_21955	PA0805		hypothetical protein	HUU
873	4639324	4639617	293	4639464	3.33632	1.0236	Promoter+	D3C65_21995	PA0797		GntR family transcriptional regulator	TR
						1.24256	Promoter-	D3C65_21990	PA0798		methyltransferase domain-containing protein	FAPM
874	4657324	4657632	308	4657478	2.42124	-1.10622	Promoter+	D3C65_22065	PA0784		LysR family transcriptional regulator	TR
						1.13853	Promoter-	D3C65_22060	PA0785		FMN-dependent NADH-azoreductase 1	PE
875	4663738	4664261	523	4663990	6.31321	1.03594	Promoter+	D3C65_22080	PA0781		TonB-dependent receptor	HUU
						1.26872	Promoter-	D3C65_22075	PA0782	putA	bifunctional proline dehydrogenase/L-glutamate gamma-semialdehyde dehydrogenase PutA	AABM
876	4667676	4668160	484	4667983	3.0842	-3.99121	gene_body	D3C65_22090	PA0779	lon	endopeptidase La	AP; PE
877	4670940	4671217	277	4671088	1.72641	-1.27098	Promoter+	D3C65_22105	PA0776		hypothetical protein	HUU
						-1.04075	Terminator+	D3C65_22100	PA0777		ABC transporter substrate-binding protein	HUU
878	4676667	4676948	281	4676784	1.88136	1.19939	gene_body	D3C65_22140	PA0769		DUF4845 domain-containing protein	HUU
879	4677216	4678252	1036	4677817	2.37541	1.01115	gene_body	D3C65_22145	PA0768	lepB	signal peptidase I	PSE; TPTMD
880	4680586	4680945	359	4680787	1.51583	-1.23886	gene_body	D3C65_22155	PA0766		DegQ family serine endoprotease	CWLC; PE
881	4683816	4684684	868	4684531	2.86486	1.05608	gene_body	D3C65_22180	PA0761		L-aspartate oxidase	AABM; BCPGC
882	4694274	4694706	432	4694488	4.71827	-1.30191	gene_body	D3C65_22230	PA0752		tripartite tricarboxylate transporter permease	MP
883	4716335	4717244	909	4716567	3.76538	-1.02062	Promoter+	D3C65_22350	PA0730		(R)-3-hydroxydecanoyl-ACP:CoA transacylase	PE
						0.99748	Terminator+	D3C65_22345	PA0731		hypothetical protein	HUU
884	4717527	4718669	1142	4718016	12.1268	1.25847	gene_body	D3C65_22360	PA0729		type II toxin-antitoxin system RelE/ParE family toxin	HUU
885	4719642	4720105	463	4719983	2.27235	1.09976	gene_body	D3C65_22375	PA0727		hypothetical protein	RPTP
886	4723111	4724587	1476	4723682	16.0604		gene_body	D3C65_22390	PA0724		attachment protein	RPTP
887	4725034	4725921	887	4725340	4.84354	1.26576	Terminator-	D3C65_22415	PA0719		hypothetical protein	RPTP
						1.75364	Promoter-	D3C65_22410	PA0720		phage destabilizing protein	DRRMR; RPTP
888	4726307	4730989	4682	4728230	8.99406	-1.10828	gene_body	D3C65_22440	PA0716		ATP-binding cassette domain-containing protein	HUU
889	4731343	4731980	637	4731495	1.84622	1.01468	gene_body	D3C65_22460	PA0712		hypothetical protein	HUU
890	4732827	4733387	560	4733104	2.41073	1.08009	Promoter+	D3C65_22480	PA0708		LysR family transcriptional regulator	TR
							Promoter-	D3C65_22475	PA0709		antibiotic biosynthesis monooxygenase	HUU
891	4737111	4737416	305	4737289	2.50517	-1.06438	gene_body	D3C65_22500	PA0704		amidase	PE
892	4751572	4752058	486	4751699	2.73966	1.05452	Promoter-	D3C65_22565	PA0692		ShlB/FhaC/HecB family hemolysin secretion/activation protein	HUU
							Terminator-	D3C65_22570	PA0691		transposase	HUU
893	4752407	4752842	435	4752671	3.3488	1.0492	Terminator-	D3C65_22575	PA0690		filamentous hemagglutinin N-terminal domain-containing protein	HUU
							Promoter-	D3C65_22570	PA0691		transposase	HUU
894	4754375	4754925	550	4754463	1.86711	1.0492	gene_body	D3C65_22575	PA0690		filamentous hemagglutinin N-terminal domain-containing protein	HUU
895	4755392	4755678	286	4755521	2.52183	1.0492	gene_body	D3C65_22575	PA0690		filamentous hemagglutinin N-terminal domain-containing protein	HUU
896	4765458	4766713	1255	4765791	1.8104	-1.129	gene_body	D3C65_22580	PA0689		PstS family phosphate ABC transporter substrate-binding protein	TSM
897	4767096	4768077	981	4767672	2.15531		gene_body	D3C65_22585	PA0688		alkaline phosphatase L	TSM
898	4776515	4776799	284	4776647	2.75326		Promoter-	D3C65_22620	PA0681	gspG	type II secretion system protein GspG	PSE
							Promoter+	D3C65_22625	PA0680	gspI	type II secretion system protein GspI	PSE
899	4781893	4782617	724	4782255	2.43335	-1.42044	gene_body	D3C65_22665	PA0672		biliverdin-producing heme oxygenase	BCPGC
900	4787823	4792879	5056	4788486	12.8258	-1.3	gene_body	D3C65_22690			23S ribosomal RNA
901	4793170	4794173	1003	4793603	9.17735	-1.44188	Promoter-	D3C65_22705			16S ribosomal RNA
							Terminator-	D3C65_22710			exonuclease SbcD
902	4794545	4794844	299	4794704	3.2506	-1.11289	gene_body	D3C65_22715	PA4281	sbcD	exonuclease subunit SbcD	DRRMR
903	4808781	4809063	282	4808932	2.97444	1.15604	gene_body	D3C65_22740	PA4286		lipoate--protein ligase family protein	HUU
904	4814226	4814559	333	4814375	2.32335	1.20076	gene_body	D3C65_22765	PA4291		hypothetical protein	HUU
905	4819201	4820227	1026	4819815	17.6596	2.07627	gene_body	D3C65_22785	PA4295		type 4b pilus Flp prepilin peptidase	MA
906	4834621	4834934	313	4834758	2.49289	-1.12396	Promoter+	D3C65_22855	PA4309		methyl-accepting chemotaxis protein PctA	AP; CHE
						-1.07344	Promoter-	D3C65_22850	PA4308		DUF853 domain-containing protein	HUU
907	4842748	4844355	1607	4843933	11.3465	1.15441	gene_body	D3C65_22900	PA4316		exodeoxyribonuclease I	DRRMR
908	4845039	4845429	390	4845194	2.39117	1.15441	gene_body	D3C65_22900	PA4316		exodeoxyribonuclease I	DRRMR
909	4855088	4855333	245	4855199	2.01129	1.13549	gene_body	D3C65_22955	PA4327		outer membrane assembly lipoprotein YfiO	HUU
910	4864022	4864376	354	4864136	2.80851	-1.35841	Terminator-	D3C65_22995	PA4335		aryl-sulfate sulfotransferase	HUU
						-1.10138	Promoter-	D3C65_22990	PA4334		divalent metal cation transporter	MP; TSM
911	4866692	4867326	634	4867130	6.30301	-1.06631	gene_body	D3C65_23010	PA4338		acyltransferase	MP
912	4870119	4870368	249	4870251	2.50696	-1.09025	gene_body	D3C65_23030	PA4342		amidase	PE
913	4880102	4881933	1831	4880773	16.5466	-11.1141	Promoter-	D3C65_23080	PA4352		universal stress protein	HUU
						-1.0895	Terminator-	D3C65_23085	PA4353		ACP phosphodiesterase	HUU
914	4887931	4888380	449	4888075	2.2152	1.03164	Promoter+	D3C65_23125			hypothetical protein
						1.10972	Promoter-	D3C65_23120	PA4360		ATPase	HUU
915	4909534	4909913	379	4909641	2.32056	-1.05359	gene_body	D3C65_23220	PA4379		class I SAM-dependent methyltransferase	HUU
916	4910169	4910474	305	4910360	1.98683	-1.05359	Promoter-	D3C65_23220	PA4379		class I SAM-dependent methyltransferase	HUU
						-1.03655	Terminator-	D3C65_23225	PA4380		sensor histidine kinase	TCRS
917	4916315	4917379	1064	4916624	5.7997	-1.6535	gene_body	D3C65_23255	PA4385		molecular chaperone GroEL	CHSP
918	4918251	4918592	341	4918374	2.55986	1.04038	gene_body	D3C65_23270	PA4388		HugZ family protein	HUU
920	4936011	4936429	418	4936283	2.34701	1.01307	gene_body	D3C65_23355	PA4404		M23 family metallopeptidase	HUU
921	4938176	4938898	722	4938661	3.28484	-1.06119	gene_body	D3C65_23365	PA4406		UDP-3-O-[3-hydroxymyristoyl] N-acetylglucosamine deacetylase	CWLC
922	4939804	4940240	436	4939984	2.59803	-1.19663	gene_body	D3C65_23370	PA4407	ftsZ	cell division protein FtsZ	CD
923	4941368	4941778	410	4941674	2.12291	-1.03737	gene_body	D3C65_23380	PA4409		cell division protein FtsQ/DivIB	CD
924	4947279	4947894	615	4947366	1.92196	1.05171	gene_body	D3C65_23405	PA4414		UDP-N-acetylmuramoyl-L-alanine--D-glutamate ligase	CWLC
925	4948688	4949071	383	4948872	1.60963	-1.03286	gene_body	D3C65_23410	PA4415		phospho-N-acetylmuramoyl-pentapeptide- transferase	CWLC
926	4953734	4954076	342	4953897	2.86218	-1.14393	gene_body	D3C65_23430	PA4419	ftsL	cell division protein FtsL	CD
927	4955038	4956732	1694	4955672	14.1557	-1.06175	Terminator-	D3C65_23445	PA4421.1	rnpB	RNase P RNA component class A	NCRNA
						1.02816	Promoter-	D3C65_23440	PA4421		division/cell wall cluster transcriptional repressor MraZ	HUU
928	4956995	4957288	293	4957099	2.01326	1.14395	Promoter-	D3C65_23450	PA4422		rRNA (cytidine-2'-O-)-methyltransferase	HUU
						1.16746	Promoter+	D3C65_23455	PA4423		penicillin-binding protein activator	HUU
929	4959269	4961546	2277	4960007	10.7545	-1.11473	gene_body	D3C65_23465	PA4425		phosphoheptose isomerase	PE
930	4962439	4965837	3398	4964402	5.0379	1.04734	Terminator-	D3C65_23500	PA4432		30S ribosomal protein S9	TPTMD
						1.10458	Promoter-	D3C65_23495	PA4431	petA	ubiquinol-cytochrome c reductase iron-sulfur subunit	PE
931	4967909	4968210	301	4968114	1.64829	-1.35659	Promoter-	D3C65_23515	PA4435		acyl-CoA dehydrogenase	PE
						1.10759	Promoter+	D3C65_23520	PA4436		GlxA family transcriptional regulator	TR
932	4970862	4971657	795	4971405	12.369	-1.10769	Terminator-	D3C65_23535	PA4439		tryptophan--tRNA ligase	AABM; TPTMD
						1.31174	Promoter-	D3C65_23530	PA4438	zapE	cell division protein ZapE	HUU
934	4972733	4973024	291	4972856	1.94269	-1.17372	Terminator-	D3C65_23540	PA4440		alpha/beta hydrolase	HUU
						-1.10769	Promoter-	D3C65_23535	PA4439		tryptophan--tRNA ligase	AABM; TPTMD
935	4974909	4977152	2243	4976431	2.98316	-1.17367	gene_body	D3C65_23555	PA4443		sulfate adenylyltransferase subunit 2	AABM; CIM
936	4977615	4978493	878	4977946	1.98292	1.0514	gene_body	D3C65_23560	PA4444		murein transglycosylase B	CWLC
937	4984726	4985160	434	4984955	1.78987	1.07066	gene_body	D3C65_23590	PA4450	murA	UDP-N-acetylglucosamine 1-carboxyvinyltransferase	CWLC
938	4986299	4987047	748	4986518	3.31695	-1.02317	gene_body	D3C65_23610	PA4454	mlaD	outer membrane lipid asymmetry maintenance protein MlaD	HUU
939	4988357	4988837	480	4988618	6.81873	1.05481	Promoter-	D3C65_23620	PA4456		ABC transporter ATP-binding protein	TSM
						1.25224	Promoter+	D3C65_23625	PA4457		KpsF/GutQ family sugar-phosphate isomerase	SF
940	4990668	4991471	803	4990909	3.56895	1.16221	gene_body	D3C65_23640	PA4460	lptA	lipopolysaccharide transport periplasmic protein LptA	HUU
941	4991854	4992533	679	4992371	4.39817	1.00211		D3C65_23650	PA4462		RNA polymerase sigma-54 factor	TR
						1.19567	Terminator+	D3C65_23645	PA4461	lptB	LPS export ABC transporter ATP-binding protein	TSM
942	4993079	4994361	1282	4993624	5.55635	1.00211	gene_body	D3C65_23650	PA4462		RNA polymerase sigma-54 factor	TR
943	4998331	4998808	477	4998690	2.02532	-1.5295	gene_body	D3C65_23690	PA4470		class II fumarate hydratase	EM
944	5004608	5004886	278	5004700	1.99501	1.03399	gene_body	D3C65_23720	PA4476		TIGR02099 family protein	HUU
945	5008694	5009631	937	5008870	2.99375	1.04212	gene_body	D3C65_23725	PA4477		ribonuclease G	CD
946	5012787	5013113	326	5012920	2.85848	1.02089	gene_body	D3C65_23745	PA4481		rod shape-determining protein	CD; CWLC
947	5014363	5014676	313	5014531	2.19363	1.13063	gene_body	D3C65_23755	PA4483		Asp-tRNA(Asn)/Glu-tRNA(Gln) amidotransferase GatCAB subunit A	TPTMD
948	5017149	5017531	382	5017318	4.22268	1.06732	gene_body	D3C65_23770	PA4486		4-carboxymuconolactone decarboxylase	PE
949	5018069	5018355	286	5018296	1.60117	1.06014	gene_body	D3C65_23780	PA4488		DUF2300 domain-containing protein	HUU
950	5024048	5024653	605	5024519	2.5958	1.14409	gene_body	D3C65_23790	PA4490		DUF1175 domain-containing protein	HUU
951	5026744	5027174	430	5026929	6.51789	1.33098	gene_body	D3C65_23800	PA4492		DUF2135 domain-containing protein	HUU
952	5029206	5029511	305	5029435	1.88533	1.27082	gene_body	D3C65_23810	PA4494		sensor histidine kinase	TCRS
953	5030815	5031655	840	5031291	2.24392	1.01913	gene_body	D3C65_23820	PA4496		ABC transporter substrate-binding protein	TSM
954	5032060	5032742	682	5032566	5.01167	1.01913	gene_body	D3C65_23820	PA4496		ABC transporter substrate-binding protein	TSM
955	5035392	5037133	1741	5036367	8.26112	-1.25696	Promoter+	D3C65_23840	PA4500		ABC transporter substrate-binding protein	TSM
						1.02121	Terminator+	D3C65_23835	PA4499		cupin domain-containing protein	TR
956	5041337	5042115	778	5041885	6.02616	-1.1808	gene_body	D3C65_23860	PA4503		ABC transporter permease subunit	MP; TSM
957	5049010	5050403	1393	5049152	2.32379	-1.0625	Promoter-	D3C65_23900	PA4511		LamB/YcsF family protein	HUU
						1.38116	Promoter+	D3C65_23905	PA4512	lpxO	lipid A hydroxylase LpxO	CWLC; PE
958	5052657	5053484	827	5052807	3.07738	-1.47206	gene_body	D3C65_23910	PA4513		oxidoreductase	PE
959	5055370	5055680	310	5055555	2.67137	-1.45081	Promoter-	D3C65_23915	PA4514		TonB-dependent siderophore receptor	TSM
						-1.12627	Promoter+	D3C65_23920	PA4515		PKHD-type hydroxylase	HUU
960	5056988	5057778	790	5057577	2.78334	-2.62745	gene_body	D3C65_23930	PA4517	cptA	phosphoethanolamine transferase CptA	HUU
961	5060425	5061239	814	5060750	14.5846	1.09067	gene_body	D3C65_23940	PA4519		type III PLP-dependent enzyme	AABM
962	5061937	5062347	410	5062198	1.81187	-1.07736	gene_body	D3C65_23945	PA4520		methyl-accepting chemotaxis protein	AP; CHE
963	5064526	5064998	472	5064669	2.19903	1.07825	gene_body	D3C65_23955	PA4522	ampD	1,6-anhydro-N-acetylmuramyl-L-alanine amidase AmpD	CWLC
964	5068337	5072110	3773	5068801	6.98801	-1.15384	gene_body	D3C65_23975	PA4525		prepilin-type cleavage/methylation domain-containing protein	MA
965	5079795	5080328	533	5080051	4.8685	1.01779	Promoter+	D3C65_24050	PA4540		ShlB/FhaC/HecB family hemolysin secretion/activation protein	HUU
						1.15026	Promoter-	D3C65_24045	PA4539	zapE	cell division protein ZapE	HUU
966	5086168	5087857	1689	5086438	3.8201	-1.14243	Promoter+	D3C65_24060			ParA family protein
						1.04539	Terminator+	D3C65_24055	PA4541		filamentous hemagglutinin N-terminal domain-containing protein	MP; SF
967	5089369	5090192	823	5089592	7.555	1.03536	gene_body	D3C65_24080			HNH endonuclease
968	5090583	5093030	2447	5092288	4.7935	-1.24818	gene_body	D3C65_24095			hypothetical protein
969	5093712	5094848	1136	5094537	4.22157	-1.24585	gene_body	D3C65_24110			hypothetical protein
970	5097257	5098816	1559	5097876	7.88041	-1.22958	gene_body	D3C65_24140			transcriptional regulator
971	5100126	5101307	1181	5101051	3.73374	-1.15824	gene_body	D3C65_24150			hypothetical protein
972	5102663	5104071	1408	5103315	3.47303		gene_body	D3C65_24165			hypothetical protein
973	5104884	5105855	971	5105692	2.3597	-1.09059	gene_body	D3C65_24180			phage regulatory protein
974	5106216	5108594	2378	5107530	9.01969	-1.21595	gene_body	D3C65_24200		topA	type I DNA topoisomerase
975	5109561	5110386	825	5109920	2.96304	-1.15553	Promoter+	D3C65_24210			hypothetical protein
						-1.04253	Terminator+	D3C65_24205			hypothetical protein
976	5110675	5111260	585	5110859	2.68176	-1.15553	gene_body	D3C65_24210			hypothetical protein
977	5112856	5113886	1030	5113349	6.918	-1.05706	gene_body	D3C65_24215			DEAD/DEAH box helicase
978	5114845	5115157	312	5115050	1.68181	-1.09736	gene_body	D3C65_24220			pilus assembly protein PilL
979	5117032	5117359	327	5117212	3.04165	1.01632	gene_body	D3C65_24230			pilus assembly protein
980	5121062	5122308	1246	5122129	4.06536	-1.18323	gene_body	D3C65_24255			twitching motility protein PilT
981	5122643	5122951	308	5122808	2.61367	-1.27096	gene_body	D3C65_24260		pilV	shufflon system plasmid conjugative transfer pilus tip adhesin PilV
982	5124589	5128813	4224	5126619	6.47033	-1.05166	gene_body	D3C65_24285			DUF3577 domain-containing protein
983	5129316	5129563	247	5129429	1.56835	1.02684	Promoter+	D3C65_24310			DUF3275 family protein
						1.05067	Terminator+	D3C65_24305			hypothetical protein
984	5130370	5130703	333	5130563	2.2027	-1.04641	gene_body	D3C65_24320			hypothetical protein
985	5135501	5136662	1161	5135996	9.5451	-1.02023	gene_body	D3C65_24345			hypothetical protein
986	5137112	5150408	13296	5150072	16.7704	-1.13483	gene_body	D3C65_24390		merA	mercury(II) reductase
987	5151491	5161567	10076	5159034	16.0568	-1.1894	Promoter-	D3C65_24440			site-specific integrase
							Terminator-	D3C65_24445			hypothetical protein
988	5161827	5162189	362	5161990	3.13642	-1.01573	gene_body	D3C65_24470			methyl-accepting chemotaxis protein
989	5164369	5164696	327	5164547	3.18559	-1.15745	gene_body	D3C65_24495		traD	conjugative coupling factor TraD, PFGI-1 class
990	5165304	5165604	300	5165444	2.04754	-1.15745	gene_body	D3C65_24495		traD	conjugative coupling factor TraD, PFGI-1 class
991	5168045	5171033	2988	5170080	5.41088	-1.92469	gene_body	D3C65_24515			DUF2845 domain-containing protein
992	5171438	5171972	534	5171818	2.83553	-1.21118	gene_body	D3C65_24535			TIGR03745 family integrating conjugative element membrane protein
994	5176033	5176702	669	5176102	1.7212	-1.04247	gene_body	D3C65_24565			conjugative transfer ATPase
995	5178586	5178996	410	5178814	2.12285	-1.13112	gene_body	D3C65_24570			hypothetical protein
996	5179384	5182162	2778	5180963	5.75029	1.01263	gene_body	D3C65_24585			hypothetical protein
997	5184777	5185262	485	5185145	1.6066	1.04467	gene_body	D3C65_24615			conjugal transfer protein TraG
998	5185512	5189750	4238	5188608	14.4022	-1.30195	gene_body	D3C65_24635			hypothetical protein
999	5190016	5190883	867	5190536	6.14054	-1.49943	gene_body	D3C65_24645			IS256 family transposase
1000	5191247	5194673	3426	5192791	11.0671	-1.21596	gene_body	D3C65_24655			site-specific integrase
1001	5201918	5202386	468	5202172	3.67055	1.31996	gene_body	D3C65_24700	PA4546		sensor protein PilS	TCRS
1003	5207908	5209100	1192	5208281	7.78677	1.31507	gene_body	D3C65_24740	PA4554		type 4a pilus biogenesis protein PilY1	MA
1004	5210810	5211534	724	5211195	2.98087	1.31507	gene_body	D3C65_24740	PA4554		type 4a pilus biogenesis protein PilY1	MA
1005	5212246	5212701	455	5212594	1.55932	1.07366	gene_body	D3C65_24755	PA4557		4-hydroxy-3-methylbut-2-enyl diphosphate reductase	AP
1006	5213698	5214319	621	5213830	2.21072	1.09558	gene_body	D3C65_24765	PA4559		lipoprotein signal peptidase	PSE; TPTMD
1007	5216499	5217044	545	5216653	3.8406	1.08328	gene_body	D3C65_24770	PA4560		isoleucine--tRNA ligase	AABM; TPTMD
1008	5219207	5220196	989	5219955	3.66333	1.12961	Promoter-	D3C65_24780	PA4562	murJ	murein biosynthesis integral membrane protein MurJ	HUU
						1.26635	Promoter+	D3C65_24785	PA4563		30S ribosomal protein S20	CIM; TPTMD
1009	5223080	5224650	1570	5223576	17.4906	-1.04339	gene_body	D3C65_24805	PA4567		50S ribosomal protein L27	TPTMD
1010	5229199	5229874	675	5229357	7.26535	1.01751	gene_body	D3C65_24840	PA4574		TIGR00645 family protein	HUU
1011	5235867	5236432	565	5236090	6.77151	1.158	gene_body	D3C65_24870	PA4580		NADAR family protein	HUU
1012	5238049	5238439	390	5238218	3.00808	-1.52914	Promoter+	D3C65_24880	PA4581.1		tRNA-Arg	NCRNA
						1.4599	Promoter-	D3C65_24875	PA4581		AAA family ATPase	TR
1013	5240635	5240960	325	5240803	2.95439	-1.03278	gene_body	D3C65_24890	PA4583		RtcB family protein	HUU
1014	5245334	5246592	1258	5246129	13.5429	1.05267	Promoter-	D3C65_24915	PA4588		NADP-specific glutamate dehydrogenase	AABM
						1.18047	Terminator-	D3C65_24920	PA4589		hypothetical protein	MP; TSM
1015	5247562	5249522	1960	5249125	9.53641	1.01039	Terminator-	D3C65_24930	PA4591		HlyD family efflux transporter periplasmic adaptor subunit	HUU
						1.03109	Promoter-	D3C65_24925	PA4590		protein activator	CCC; TSM
1016	5259303	5259560	257	5259429	2.18649	-1.19763	gene_body	D3C65_24970	PA4598		multidrug efflux RND transporter permease subunit MexD	ARS; MP; TSM
1017	5262518	5263031	513	5262729	8.58691	-1.15347	gene_body	D3C65_24975	PA4599		multidrug efflux RND transporter periplasmic adaptor subunit MexC	ARS; TSM
1019	5272952	5273425	473	5273200	4.65155	-1.00904	gene_body	D3C65_25010	PA4606		carbon starvation protein A	AP
1020	5275095	5275546	451	5275278	4.18547	1.16587	gene_body	D3C65_25025	PA4609	radA	DNA repair protein RadA	DRRMR
1021	5278299	5278728	429	5278596	1.8605	-1.2542	gene_body	D3C65_25045	PA4613		catalase	AP
1022	5279083	5279961	878	5279431	12.5914	-1.32775	Promoter-	D3C65_25050			hypothetical protein
						-1.17672	Promoter+	D3C65_25055	PA4614		large conductance mechanosensitive channel protein MscL	AP; MP; TSM
1023	5284835	5285131	296	5285011	1.74535	1.10098	gene_body	D3C65_25085	PA4619		cytochrome c	PE
1024	5289221	5289669	448	5289326	2.06595	-1.02682	gene_body	D3C65_25095	PA4621		xanthine dehydrogenase family protein molybdopterin-binding subunit	PE
1025	5291462	5291907	445	5291765	2.2337	-2.77307	Terminator-	D3C65_25115	PA4624		ShlB/FhaC/HecB family hemolysin secretion/activation protein	CWLC
						-1.10885	Promoter-	D3C65_25110	PA4623		hypothetical protein	HUU
1026	5293475	5293788	313	5293680	2.08857	-2.77307	gene_body	D3C65_25115	PA4624		ShlB/FhaC/HecB family hemolysin secretion/activation protein	CWLC
1027	5294816	5296505	1689	5295402	2.17299	-2.95542	gene_body	D3C65_25120	PA4625		filamentous hemagglutinin N-terminal domain-containing protein	CWLC; SF
1028	5300261	5300536	275	5300408	2.59486	-2.95542	Promoter-	D3C65_25120	PA4625		filamentous hemagglutinin N-terminal domain-containing protein	CWLC; SF
						1.17242	Promoter+	D3C65_25125	PA4626		2-hydroxyacid dehydrogenase	CIM
1029	5303010	5303423	413	5303143	2.23229	1.17226	gene_body	D3C65_25135	PA4628		amino acid permease	MP; TSM
1030	5310483	5311256	773	5311020	8.59864	1.49924	gene_body	D3C65_25170	PA4635		MgtC/SapB family protein	HUU
1031	5312200	5312948	748	5312710	2.69511	1.16104	gene_body	D3C65_25185	PA4636		glycerol acyltransferase	HUU
1032	5313904	5314281	377	5314087	3.06153	1.02871	gene_body	D3C65_25195	PA4638		hypothetical protein	HUU
1033	5315103	5316284	1181	5315795	2.73457	-1.15812	Promoter+	D3C65_25205	PA4640		malate:quinone oxidoreductase	CIM; EM
						-1.07066	Promoter-	D3C65_25200	PA4639		hypothetical protein	HUU
1034	5321941	5322571	630	5322157	5.67211	1.11002	Terminator+	D3C65_25240	PA4647		uracil-xanthine permease	MP; TSM
						1.53455	Promoter+	D3C65_25245	PA4648		spore coat U domain-containing protein	CWLC; MA
1035	5329390	5329661	271	5329594	1.58905	-1.14936	gene_body	D3C65_25275	PA4654		MFS transporter	MP; TSM
1036	5330157	5330421	264	5330314	2.43683	-1.07764	gene_body	D3C65_25280	PA4655		ferrochelatase	BCPGC
1037	5331925	5332424	499	5332067	2.43286	-1.24367	Promoter+	D3C65_25290	PA4657		NAD(P)/FAD-dependent oxidoreductase	HUU
						-1.07639	Promoter-	D3C65_25285	PA4656		TIGR01777 family protein	HUU
1038	5337208	5337578	370	5337406	2.99898	-1.13585	Promoter-	D3C65_25310	PA4661		lipid A deacylase PagL	HUU
						1.16428	Terminator-	D3C65_25315	PA4662		glutamate racemase	CWLC
1039	5342163	5342513	350	5342285	2.12329	1.16257	Promoter+	D3C65_25340	PA4667		tetratricopeptide repeat protein	HUU
						1.22285	Promoter-	D3C65_25335	PA4666		glutamyl-tRNA reductase	AABM; BCPGC; TPTMD
1040	5345169	5345999	830	5345541	3.70581	1.28051	gene_body	D3C65_25350	PA4669		4-diphosphocytidyl-2C-methyl-D-erythritol kinase	BCPGC
1041	5346615	5351031	4416	5349170	4.00252	1.08813	gene_body	D3C65_25375	PA4673	ychF	redox-regulated ATPase YchF	HUU
1042	5351686	5352041	355	5351908	3.31884	-1.02793	gene_body	D3C65_25390			hypothetical protein
1043	5353714	5355780	2066	5354699	15.6027		gene_body	D3C65_25405			attachment protein
1044	5356068	5362698	6630	5362269	6.24417	-1.19461	Promoter-	D3C65_25475	PA4674.1		plasmid maintenance system killer protein
						-1.04039	Terminator-	D3C65_25480			integrase
1045	5363558	5363808	250	5363671	1.73349	-2.02801	gene_body	D3C65_25485	PA4675		TonB-dependent receptor	TSM
1046	5366780	5367032	252	5366900	1.71158	-1.02523	Promoter-	D3C65_25495	PA4677		dipeptidase	HUU
						1.08756	Terminator-	D3C65_25500	PA4678	rimI	ribosomal-protein-alanine N-acetyltransferase	TPTMD
1048	5376386	5376673	287	5376541	2.04299	1.03344	gene_body	D3C65_25540	PA4686		chromosome partitioning protein ParA	HUU
1049	5383016	5388338	5322	5383926	13.1261	-1.32689	gene_body	D3C65_25575	PA4690.2		23S ribosomal RNA	NCRNA
1050	5388600	5389485	885	5389041	10.5267	-1.4212	Promoter-	D3C65_25590	PA4690.5		16S ribosomal RNA	NCRNA
						-1.26173	Terminator-	D3C65_25595	PA4691	msrQ	protein-methionine-sulfoxide reductase heme-binding subunit MsrQ	HUU
1051	5389769	5390292	523	5389855	1.806	-1.07192	gene_body	D3C65_25600	PA4692		mononuclear molybdenum enzyme YedY	HUU
1052	5391512	5392262	750	5392016	2.77884	-1.62055	gene_body	D3C65_25610	PA4694		ketol-acid reductoisomerase	AABM; BCPGC
1053	5392737	5396496	3759	5396242	7.79811	1.07167	Terminator-	D3C65_25630	PA4698		YqcC family protein	HUU
						1.15112	Terminator+	D3C65_25625	PA4697		DUF4124 domain-containing protein	HUU
1054	5399818	5400075	257	5399901	1.68026	1.04304	Promoter+	D3C65_25645	PA4701		hypothetical protein	HUU
						1.16884	Promoter-	D3C65_25640	PA4700	mrcB	penicillin-binding protein 1B	CWLC
1055	5402147	5402594	447	5402437	1.57224	-1.2786	Terminator+	D3C65_25655	PA4703		competence protein TfoX	HUU
						1.54007	Promoter+	D3C65_25660	PA4704		cyclic nucleotide-binding domain-containing protein	HUU
1056	5403305	5403727	422	5403550	1.63325	-1.01363	Terminator-	D3C65_25665	PA4705		iron(III) ABC transporter	HUU
						1.54007	Terminator+	D3C65_25660	PA4704		cyclic nucleotide-binding domain-containing protein	HUU
1057	5404139	5404382	243	5404266	2.32007	-1.01363	gene_body	D3C65_25665	PA4705		iron(III) ABC transporter	HUU
1059	5420748	5421125	377	5420922	3.73352	1.09333	gene_body	D3C65_25750	PA4722		pyridoxal phosphate-dependent aminotransferase	PE
1060	5421592	5422126	534	5421802	2.82498	1.05784	gene_body	D3C65_25755	PA4723	dksA	RNA polymerase-binding protein DksA	AP; DRRMR; TR
1061	5427653	5428790	1137	5427999	7.13794	-1.27014	Terminator+	D3C65_25775	PA4726		sigma-54-dependent Fis family transcriptional regulator	CCC; TCRS; TR
						1.23601	Promoter+	D3C65_25780	PA4727	pcnB	polynucleotide adenylyltransferase PcnB	TRNAPD
1062	5432622	5433936	1314	5433214	2.52938	-1.15323	gene_body	D3C65_25805	PA4732		glucose-6-phosphate isomerase	CCC; EM
1063	5437798	5438178	380	5437965	3.14355	1.14169	Promoter+	D3C65_25820	PA4735		DUF748 domain-containing protein	HUU
						1.16258	Terminator+	D3C65_25815	PA4734		DUF2236 domain-containing protein	HUU
1064	5441946	5443195	1249	5442106	2.06412	-1.3165	gene_body	D3C65_25835	PA4738		CsbD family protein	HUU
1065	5444357	5445612	1255	5444653	10.415	1.44083	gene_body	D3C65_25845	PA4740	pnp	polyribonucleotide nucleotidyltransferase	TRNAPD
1067	5450046	5452375	2329	5451101	4.87965	1.0904	gene_body	D3C65_25880	PA4746		ribosome maturation factor	HUU
1068	5452717	5453377	660	5452989	2.96566	-1.36468	gene_body	D3C65_25905	PA4749		phosphoglucosamine mutase	CWLC
1069	5453978	5454591	613	5454294	11.345	-1.36468	gene_body	D3C65_25905	PA4749		phosphoglucosamine mutase	CWLC
1070	5456092	5458386	2294	5457187	20.5956	-1.48065	Promoter-	D3C65_25915	PA4751	ftsH	ATP-dependent zinc metalloprotease FtsH	CD
						-1.01894	Terminator-	D3C65_25920	PA4752		ribosomal RNA large subunit methyltransferase E	CD
1071	5461728	5462221	493	5462094	2.19838	1.08728	gene_body	D3C65_25940	PA4756		carbamoyl-phosphate synthase large chain	AABM; NBM
1072	5464013	5464435	422	5464260	3.28718	-1.04774	gene_body	D3C65_25950	PA4758		carbamoyl-phosphate synthase small subunit	AABM; NBM
1073	5466397	5466681	284	5466495	1.8383	-3.28111	Terminator-	D3C65_25965	PA4761	dnaK	molecular chaperone DnaK	AP; CHSP; DRRMR
						-3.19398	Promoter-	D3C65_25960	PA4760	dnaJ	molecular chaperone DnaJ	AP; CHSP; DRRMR
1074	5468276	5468994	718	5468538	2.28654	-3.34608	Terminator-	D3C65_25970	PA4762	grpE	nucleotide exchange factor GrpE	CHSP; DRRMR
						-3.28111	Promoter-	D3C65_25965	PA4761	dnaK	molecular chaperone DnaK	AP; CHSP; DRRMR
1075	5470857	5471843	986	5471157	5.04029	-1.07875	gene_body	D3C65_25985	PA4764		transcriptional repressor	TR
1076	5476332	5476808	476	5476623	4.39308	3.40761	Promoter+	D3C65_26020	PA4771		alpha-hydroxy-acid oxidizing enzyme	EM
						4.56907	Terminator+	D3C65_26015	PA4770		L-lactate permease	TSM
1077	5490905	5491401	496	5491155	5.61365	-1.18879	Promoter-	D3C65_26085	PA4783	yedA	drug/metabolite exporter YedA	MP
						1.01841	Promoter+	D3C65_26090	PA4784		Lrp/AsnC family transcriptional regulator	TR
1078	5501919	5502207	288	5502073	1.77393	-1.11481	Terminator-	D3C65_26155	PA4797		IS110-like element ISPa11 family transposase	RPTP
						1.2839	Terminator+	D3C65_26150	PA4796		glycine cleavage system protein H	HUU
1079	5521029	5521383	354	5521276	2.03995	1.31888	Promoter-	D3C65_26235	PA4812	fdnG	formate dehydrogenase-N subunit alpha	EM
							Terminator-	D3C65_26240	PA4813		triacylglycerol lipase	FAPM
1080	5528890	5529193	303	5529007	2.56287		gene_body	D3C65_26270	PA4819		glycosyltransferase	PE
1081	5541043	5541491	448	5541251	5.60315	-1.13951	Promoter-	D3C65_26325	PA4829	lpdA	dihydrolipoyl dehydrogenase	EM
						-1.01027	Promoter+	D3C65_26330	PA4830		PaaI family thioesterase	HUU
1082	5542943	5543717	774	5543347	24.0156	-1.12345	Promoter-	D3C65_26340	PA4832		SDR family oxidoreductase	PE
						-1.06807	Promoter+	D3C65_26345	PA4833		hemolysin III family protein	MP
1083	5552801	5553121	320	5552972	3.76921	1.154	gene_body	D3C65_26380	PA4840		translation initiation factor Sui1	HUU
1084	5561427	5562262	835	5561789	3.76138	1.16413	gene_body	D3C65_26420	PA4847		acetyl-CoA carboxylase biotin carboxyl carrier protein subunit	FAPM
1085	5567804	5568365	561	5567968	1.9648	1.33649	gene_body	D3C65_26445	PA4852	dusB	tRNA dihydrouridine synthase DusB	HUU
1086	5568714	5569001	287	5568875	2.34458	1.2342	gene_body	D3C65_26455	PA4854		bifunctional phosphoribosylaminoimidazolecarboxamide formyltransferase/inosine monophosphate cyclohydrolase	NBM
1087	5571375	5571700	325	5571542	3.4854	1.20926	Terminator+	D3C65_26460	PA4855		phosphoribosylamine--glycine ligase	NBM
						1.29583	Promoter+	D3C65_26465	PA4856		hybrid sensor histidine kinase/response regulator	TCRS
1088	5576497	5576962	465	5576722	4.62623	-1.4347	gene_body	D3C65_26475	PA4858	urtA	urea ABC transporter substrate-binding protein	HUU
1089	5578599	5579119	520	5578840	8.58838		gene_body	D3C65_26480	PA4859	urtB	urea ABC transporter permease subunit UrtB	MP; TSM
1090	5589246	5589505	259	5589353	2.27935	-1.06768	gene_body	D3C65_26545	PA4872		oxaloacetate decarboxylase	HUU
1091	5589805	5590429	624	5590081	12.6156	1.34235	gene_body	D3C65_26550	PA4873		Hsp70 family protein	CHSP
1092	5596683	5597259	576	5596990	3.59272	-1.18063	Terminator+	D3C65_26585	PA4880		bacterioferritin	CIM
						1.15307	Promoter+	D3C65_26590	PA4881		hypothetical protein	HUU
1093	5622214	5622509	295	5622375	2.06892	1.02597	Promoter+	D3C65_26705	PA4904		aromatic ring-hydroxylating dioxygenase subunit alpha	CCC
						1.06201	Promoter-	D3C65_26700	PA4903		MFS transporter	MP; TSM
1094	5632569	5633194	625	5632940	2.80403	-1.1399	Promoter+	D3C65_26755	PA4914		LysR family transcriptional regulator	TR
						-1.12412	Promoter-	D3C65_26750	PA4913		branched-chain amino acid ABC transporter substrate-binding protein	TSM
1095	5636820	5637476	656	5637138	15.7991	-1.19427	Promoter-	D3C65_26770	PA4917		nicotinate-nicotinamide nucleotide adenylyltransferase	HUU
						1.0879	Promoter+	D3C65_26775	PA4918		nicotinamidase	HUU
1096	5638863	5639352	489	5639104	6.89771	-1.34972	Promoter+	D3C65_26785	PA4920		NAD(+) synthetase	AABM; BCPGC
						1.14438	Terminator+	D3C65_26780	PA4919	pncB	nicotinate phosphoribosyltransferase	BCPGC
1097	5653433	5653915	482	5653588	3.21755	1.22946	gene_body	D3C65_26840	PA4931		replicative DNA helicase	DRRMR
1098	5656197	5657402	1205	5657198	6.78602	-1.03778	Terminator-	D3C65_26865	PA4936	rlmB	23S rRNA (guanosine(2251)-2'-O)-methyltransferase RlmB	TRNAPD
						1.13474	Promoter-	D3C65_26860	PA4935		30S ribosomal protein S6	TPTMD
1099	5660740	5661322	582	5660961	5.98958	-1.03229	Promoter-	D3C65_26870	PA4937		ribonuclease R	TRNAPD
						1.44212	Promoter+	D3C65_26875	PA4937.1		tRNA-Leu	NCRNA
1100	5667746	5668228	482	5667899	2.45226	1.07899	gene_body	D3C65_26915	PA4944		RNA-binding protein Hfq	TRNAPD
1101	5696609	5697064	455	5696823	5.29497	1.04876	gene_body	D3C65_27035	PA4967	parE	DNA topoisomerase IV subunit B	DRRMR
1103	5702362	5702638	276	5702502	1.79033	-1.01923	gene_body	D3C65_27065	PA4973		phosphomethylpyrimidine synthase	BCPGC
1104	5703137	5703668	531	5703499	4.64029	-1.16297	Promoter+	D3C65_27070	PA4974		channel protein TolC	PSE
							Promoter-				IS3 family transposase
							Promoter-				IS3-like element ISPa32 family transposase
							Terminator+				peptide chain release factor 2
							Terminator+				IS3-like element IS222 family transposase
							Terminator+				IS3 family transposase
1105	5720273	5720615	342	5720452	3.30916	1.00411	Promoter-	D3C65_27130	PA4985		ABC transporter substrate-binding protein	HUU
						1.04299	Promoter+	D3C65_27135	PA4986		FAD-dependent oxidoreductase	PE
1106	5725301	5725633	332	5725459	4.16655	-1.01496	Promoter-	D3C65_27150	PA4989		LysR family transcriptional regulator	TR
						1.19023	Promoter+	D3C65_27155	PA4990		multidrug transporter	ARS; MP; TSM
1107	5734563	5735164	601	5734955	2.72848	1.09858	gene_body	D3C65_27190	PA4997		lipid A export ATP-binding/permease MsbA	CWLC; FAPM; TSM
1108	5737486	5738122	636	5737812	9.44338	-1.06465	gene_body	D3C65_27205	PA5000		glycosyltransferase	CWLC; PE
1110	5743272	5744183	911	5743993	2.99826	1.05118	gene_body	D3C65_27230	PA5005		carbamoyltransferase	PE
1111	5746465	5746829	364	5746596	2.78897	1.25765	gene_body	D3C65_27245	PA5008		heptose kinase	PE
1112	5747314	5747588	274	5747466	1.81126	1.18472	gene_body	D3C65_27250	PA5009	rfaP	lipopolysaccharide core heptose(I) kinase RfaP	CWLC
1113	5755203	5755645	442	5755400	6.57616	-1.04619	Promoter+	D3C65_27280	PA5015		pyruvate dehydrogenase E1 component	AABM; EM
						1.13451	Promoter-	D3C65_27275	PA5014		glutamine-synthetase adenylyltransferase	TPTMD
1114	5758296	5758587	291	5758381	2.13886	-1.27768	gene_body	D3C65_27290	PA5016		dihydrolipoyllysine-residue acetyltransferase component of pyruvate dehydrogenase complex	CCC; EM
1115	5772792	5773221	429	5772949	1.55454	-1.11169	gene_body	D3C65_27335	PA5023		YdiU family protein	HUU
1116	5773790	5774075	285	5773908	2.36965	-1.57974	Promoter+	D3C65_27340	PA5024		sulfite exporter TauE/SafE family protein	HUU
						-1.11169	Terminator+	D3C65_27335	PA5023		YdiU family protein	HUU
1118	5779381	5779979	598	5779675	12.1135	1.22358	Promoter+	D3C65_27370	PA5030		MFS transporter	MP; TSM
						1.26041	Promoter-	D3C65_27365	PA5029		LysR family transcriptional regulator	TR
1119	5791302	5791866	564	5791571	8.54427	1.03229	Terminator-	D3C65_27405	PA5037		cell division protein	HUU
						1.17384	Promoter-	D3C65_27400	PA5036		glutamate synthase large subunit	AABM
1120	5796958	5797498	540	5797394	1.81662	1.09881	gene_body	D3C65_27425	PA5041		type 4a pilus biogenesis lipoprotein PilP	MA
1121	5798347	5798945	598	5798495	1.83576	1.06208	gene_body	D3C65_27435	PA5043		type 4a pilus biogenesis protein PilN	MA
1122	5799925	5800953	1028	5800238	8.19731	-1.05233	Promoter+	D3C65_27445	PA5045		penicillin-binding protein 1A	CWLC
						1.06034	Promoter-	D3C65_27440	PA5044		pilus assembly protein PilM	MA
1123	5818074	5818331	257	5818198	1.95025	-1.09021	gene_body	D3C65_27520	PA5058	phaC	class II poly(R)-hydroxyalkanoic acid synthase	CIM
1124	5821786	5822555	769	5821995	5.91499	-1.12894	Promoter-	D3C65_27540	PA5062		polyhydroxyalkanoic acid system protein	HUU
						1.07548	Promoter+	D3C65_27545	PA5063		ubiquinone/menaquinone biosynthesis C-methyltransferase UbiE	BCPGC; EM
1125	5832388	5833666	1278	5833030	3.82197	-1.07136	gene_body	D3C65_27610	PA5076		ABC transporter	TSM
1126	5837946	5838202	256	5838103	1.62255	-1.06226	Promoter-	D3C65_27620	PA5078		glucan biosynthesis protein G	HUU
						-1.02337	Terminator-	D3C65_27625	PA5079		D-aminoacyl-tRNA deacylase	HUU
1127	5841104	5841613	509	5841292	2.65391	1.00241	Promoter-	D3C65_27640	PA5082		amino acid ABC transporter substrate-binding protein	TSM
						1.24532	Terminator-	D3C65_27645	PA5083		RidA family protein	HUU
1128	5844415	5846784	2369	5845533	3.84058	1.01916	gene_body	D3C65_27665	PA5087		sel1 repeat family protein	HUU
1129	5850704	5851395	691	5851154	2.08482	1.17547	gene_body	D3C65_27680	PA5090	tssI	type VI secretion system tip protein VgrG	HUU
1130	5864096	5864621	525	5864366	7.22848	-6.08766	Promoter-	D3C65_27730	PA5100	hutU	urocanate hydratase	AABM
						1.01403	Terminator-	D3C65_27735	PA5101		phosphate/phosphite/phosphonate ABC transporter substrate-binding protein	HUU
1131	5867054	5867582	528	5867395	4.59061	-2.01694	Terminator-	D3C65_27750	PA5104		HutD family protein	HUU
						-1.42906	Promoter-	D3C65_27745	PA5103		ABC transporter substrate-binding protein	HUU
1132	5873412	5873999	587	5873870	2.9423	1.20208	gene_body	D3C65_27790	PA5112		autotransporter domain-containing esterase	FAPM; MA; PSE; SF
1133	5881332	5881604	272	5881464	2.92863	-1.34812	gene_body	D3C65_27805	PA5115		class I SAM-dependent methyltransferase	HUU
1134	5885502	5886027	525	5885643	1.71481	1.29492	Promoter-	D3C65_27820	PA5118	thiI	tRNA 4-thiouridine(8) synthase ThiI	BCPGC
							Terminator-	D3C65_27825			glutamine synthetase
1135	5886294	5886964	670	5886496	2.6243	-1.91748	gene_body	D3C65_27830	PA5119		glutamine synthetase	AABM
1136	5897074	5897539	465	5897217	2.34005	1.12481	gene_body	D3C65_27890	PA5130		rhodanese-like domain-containing protein	HUU
1137	5906732	5907053	321	5906871	2.49057	1.28773	gene_body	D3C65_27930	PA5138		ABC transporter substrate-binding protein	HUU
1138	5909486	5909899	413	5909640	2.87787	1.15837	gene_body	D3C65_27950			DUF2164 domain-containing protein
1139	5918824	5919099	275	5919018	1.77967	1.40164	gene_body	D3C65_28010	PA5151		DUF502 domain-containing protein	MP
1140	5919644	5920049	405	5919790	2.87036	-1.29212	Promoter+	D3C65_28015	PA5152		ATP-binding cassette domain-containing protein	TSM
						1.40164	Terminator+	D3C65_28010	PA5151		DUF502 domain-containing protein	MP
1141	5920399	5920800	401	5920593	2.48484	-1.29212	gene_body	D3C65_28015	PA5152		ATP-binding cassette domain-containing protein	TSM
1142	5921961	5922283	322	5922125	3.68653	-1.2468	gene_body	D3C65_28025	PA5154		ABC transporter permease	MP; TSM
1143	5922767	5923179	412	5922998	5.64149	1.40624	gene_body	D3C65_28035	PA5156		methyltransferase	HUU
1144	5924055	5924727	672	5924406	6.10989	1.11551	Promoter+	D3C65_28040	PA5157		MarR family transcriptional regulator	TR
						1.40624	Terminator+	D3C65_28035	PA5156		methyltransferase	HUU
1145	5929336	5929765	429	5929541	3.4688	-1.89262	Terminator+	D3C65_28060	PA5160.1		tRNA-Thr	NCRNA
						1.08387	Promoter+	D3C65_28065	PA5161	rfbB	dTDP-glucose 4,6-dehydratase
1146	5933010	5933340	330	5933182	2.70342	1.05096	gene_body	D3C65_28085	PA5165		two-component sensor	TCRS; TSM
1148	5939674	5940671	997	5940238	23.1516	-9.38176	Promoter+	D3C65_28110	PA5170		arginine:ornithine antiporter	AABM; MP; TSM
						1.54976	Terminator+	D3C65_28105	PA5169		C4-dicarboxylate transporter	MP; TSM
1149	5945353	5945637	284	5945526	1.77165	-9.56207	Terminator+	D3C65_28125	PA5173	arcC	carbamate kinase	AABM
						1.13719	Promoter+	D3C65_28130	PA5174		beta-ketoacyl synthase	FAPM
1150	5950126	5950386	260	5950269	1.58517	-1.13133	Promoter+	D3C65_28155	PA5179		LysR family transcriptional regulator	TR
						-1.03579	Promoter-	D3C65_28150	PA5178	lysM	peptidoglycan-binding protein LysM	HUU
1151	5954578	5954819	241	5954686	1.94425	-1.10971	Terminator+	D3C65_28165	PA5181		oxidoreductase	PE
						0.998515	Promoter+	D3C65_28170	PA5182		hypothetical protein	MP
1152	5955747	5956320	573	5955911	2.65746	-1.22585	gene_body	D3C65_28180	PA5183.1		carbon storage regulator	TPTMD
1153	5957013	5957386	373	5957199	2.56	1.10919	gene_body	D3C65_28190	PA5185		acyl-CoA thioesterase	HUU
1154	5963142	5963520	378	5963344	2.65619	1.0146	Promoter-	D3C65_28215	PA5190		nitroreductase family protein	PE
						1.02573	Promoter+	D3C65_28220	PA5191		type 1 fimbrial protein	HUU
1155	5964796	5965617	821	5965136	2.59524	-1.40238	gene_body	D3C65_28225	PA5192		phosphoenolpyruvate carboxykinase (ATP)	CCC; EM
1156	5978795	5979412	617	5979222	3.83293	-1.15243	gene_body	D3C65_28295	PA5205		MarC family NAAT transporter	MP
1157	5994853	5995126	273	5994999	2.37089	-1.73441	gene_body	D3C65_28355	PA5217		iron ABC transporter substrate-binding protein	TSM
1158	6012147	6012501	354	6012309	1.83603	-1.12022	Terminator+	D3C65_28445	PA5234		NADPH:quinone oxidoreductase family protein	PE
						1.03735	Promoter+	D3C65_28450	PA5235		glycerol-3-phosphate transporter	MP; TSM
1159	6014832	6015139	307	6014924	2.0511	1.01777	gene_body	D3C65_28460	PA5237		3-octaprenyl-4-hydroxybenzoate carboxy-lyase	HUU
1160	6016034	6016362	328	6016144	2.39227	-1.05496	Terminator-	D3C65_28465	PA5238		acyltransferase	CWLC; MP; PE
						1.01777	Promoter-	D3C65_28460	PA5237		3-octaprenyl-4-hydroxybenzoate carboxy-lyase	HUU
1161	6017873	6018418	545	6018207	2.0694	-1.05496	gene_body	D3C65_28465	PA5238		acyltransferase	CWLC; MP; PE
1162	6019006	6020306	1300	6019630	6.62639	-1.06676	Terminator-	D3C65_28475	PA5240	trxA	thioredoxin TrxA	EM; NBM; TPTMD
						-1.02018	Promoter-	D3C65_28470	PA5239	rho	transcription termination factor Rho	TRNAPD
1163	6022733	6023058	325	6022879	2.34245	1.0128	gene_body	D3C65_28485	PA5242	ppk1	polyphosphate kinase 1	AP; NBM
1164	6023774	6024156	382	6023953	2.31248	1.0128	gene_body	D3C65_28485	PA5242	ppk1	polyphosphate kinase 1	AP; NBM
1165	6025043	6025604	561	6025351	8.49204	1.21643	gene_body	D3C65_28495	PA5244		DedA family protein	MP
1167	6039962	6040295	333	6040132	2.78431	-1.1318	Promoter-	D3C65_28570	PA5258		heme biosynthesis operon protein HemX	HUU
						-1.0705	Terminator-	D3C65_28575	PA5259		uroporphyrinogen III methyltransferase	BCPGC
1168	6042665	6043173	508	6042797	2.04612	1.00847	gene_body	D3C65_28590	PA5262		sensor histidine kinase	MA; TCRS
1169	6045432	6046864	1432	6046294	6.00626	1.1671	gene_body	D3C65_28600	PA5264		hypothetical protein	MP
1170	6047468	6048111	643	6047842	4.01272	1.07003	gene_body	D3C65_28605	PA5265		hypothetical protein	MP
1171	6052641	6053505	864	6052894	9.9634	-1.04296	Promoter-	D3C65_28615	PA5267	hcp	type VI secretion system tube protein Hcp	SF
						1.04226	Terminator-	D3C65_28620	PA5268		magnesium/cobalt transporter	MP; TSM
1172	6054010	6054275	265	6054158	2.17584	-1.07188	Promoter+	D3C65_28625	PA5269		hypothetical protein	HUU
						1.04226	Promoter-	D3C65_28620	PA5268		magnesium/cobalt transporter	MP; TSM
1173	6067271	6067583	312	6067445	2.00738	-1.07993	gene_body	D3C65_28700	PA5283		PLP-dependent aminotransferase family protein	TR
1174	6068700	6069360	660	6069087	4.95655	1.05698	Promoter-	D3C65_28705	PA5284		type 1 fimbrial protein	HUU
1175	6077303	6077635	332	6077483	2.68853	1.13462	Terminator-	D3C65_28710			hypothetical protein
						-1.10962	gene_body	D3C65_28750	PA5292		haloacid dehalogenase-like hydrolase	HUU
1176	6083986	6084491	505	6084244	8.21779	1.11028	Terminator+	D3C65_28770	PA5296	rep	DNA helicase Rep	DRRMR
						1.36859	Promoter+	D3C65_28775	PA5297		pyruvate oxidase	CIM; EM
1177	6089187	6090117	930	6089302	1.8458	-1.05852	Promoter-	D3C65_28790	PA5300		cytochrome c5 family protein	EM
						1.39522	Terminator-	D3C65_28795	PA5301		cupin domain-containing protein	CCC; TR
1178	6105060	6105913	853	6105293	4.75652	1.06542	Promoter-	D3C65_28865	PA5315	rpmG	50S ribosomal protein L33	TPTMD
						1.32265	Terminator-	D3C65_28870	PA5316		50S ribosomal protein L28	TPTMD
1179	6115446	6116047	601	6115612	2.48	-1.06299	gene_body	D3C65_28915	PA5325		hypothetical protein	AP
1180	6120699	6120972	273	6120810	2.42827	1.03201	Promoter-	D3C65_28940	PA5330		DUF4124 domain-containing protein	HUU
						1.04645	Terminator-	D3C65_28945	PA5331		orotate phosphoribosyltransferase	NBM
1181	6121316	6122081	765	6121553	4.74727	1.00374	gene_body	D3C65_28950	PA5332		exodeoxyribonuclease III	CCC; EM
1183	6152728	6153682	954	6152973	2.00883	1.17496	gene_body	D3C65_29125	PA5366		phosphate ABC transporter ATP-binding protein	MP; TSM
1184	6158656	6163823	5167	6159414	13.2623	-1.31047	gene_body	D3C65_29150	PA5369.2		23S ribosomal RNA	NCRNA
1185	6164097	6164854	757	6164524	8.36939	-1.45923	Promoter-	D3C65_29165	PA5369.5		16S ribosomal RNA	NCRNA
						-1.04851	Terminator-	D3C65_29170	PA5370		MFS transporter	MP; TSM
1186	6170579	6171226	647	6170988	5.71789	1.19745	Promoter+	D3C65_29200	PA5375		BCCT family transporter	MP; TSM
							Terminator+	D3C65_29195			transcriptional regulator
1187	6174841	6175293	452	6175199	1.54763	-1.17841	gene_body	D3C65_29215	PA5378	choX	choline ABC transporter substrate-binding protein	TSM
1188	6180553	6180843	290	6180687	2.49107	-1.39668	Promoter+	D3C65_29240	PA5383		YeiH family putative sulfate export transporter	HUU
						-1.34187	Promoter-	D3C65_29235	PA5382		LysR family transcriptional regulator	TR
1189	6185525	6185866	341	6185705	3.33812		gene_body	D3C65_29265	PA5388	choX	choline ABC transporter substrate-binding protein	CCC; TSM
1191	6199365	6199668	303	6199532	3.18169	-1.33858	Terminator+	D3C65_29320	PA5399		dimethylglycine demethylation protein DgcB	AABM
						0.997405	Promoter+	D3C65_29325	PA5400		electron transfer flavoprotein subunit alpha/FixB family protein	EM
1192	6202049	6202410	361	6202195	2.40535	1.35611	gene_body	D3C65_29335	PA5402		hypothetical protein	HUU
1193	6210045	6211734	1689	6211376	23.5965	-1.27721	Terminator-	D3C65_29390	PA5413		low-specificity L-threonine aldolase	AABM
						1.12607	Promoter-	D3C65_29385	PA5412		ferredoxin	HUU
1194	6215900	6216251	351	6216108	2.73706	-1.12538	Terminator+	D3C65_29405	PA5416		sarcosine oxidase subunit beta	AABM
							Promoter+	D3C65_29410	PA5417		sarcosine oxidase subunit delta family protein	AABM
1195	6227546	6227844	298	6227691	3.08393	1.26953	gene_body	D3C65_29470	PA5428		LysR family transcriptional regulator	TR
1196	6228441	6229108	667	6229002	1.93762	1.52996	gene_body	D3C65_29475	PA5429	aspA	aspartate ammonia-lyase	AABM
1197	6229585	6229847	262	6229700	2.4429	1.52996	gene_body	D3C65_29475	PA5429	aspA	aspartate ammonia-lyase	AABM
1198	6254373	6255677	1304	6254762	13.4266	-1.24126	Promoter+	D3C65_29575	PA5446		DUF1127 domain-containing protein	HUU
						-1.19688	Terminator+	D3C65_29570	PA5445		acetyl-CoA hydrolase/transferase family protein	PE
1200	6264285	6264956	671	6264621	4.01099	-1.13223	Promoter-	D3C65_29615	PA5454		GDP-6-deoxy-D-mannose reductase	CWLC
						1.02364	Promoter+	D3C65_29620	PA5455		glycosyltransferase family 1 protein	CWLC
1201	6266291	6266767	476	6266518	5.21329	1.08821	gene_body	D3C65_29625	PA5456		glycosyltransferase family 1 protein	CWLC
1202	6267107	6267379	272	6267232	2.26349	1.08821	gene_body	D3C65_29625	PA5456		glycosyltransferase family 1 protein	CWLC
1203	6271167	6271807	640	6271574	3.24739	-1.01624	gene_body	D3C65_29655	PA5462		DUF2388 domain-containing protein	HUU
1204	6280025	6280426	401	6280129	1.85704	1.10172	Terminator-	D3C65_29705	PA5472		amino acid abc transporter substrate-binding paat family protein	HUU
						1.25033	Promoter-	D3C65_29700	PA5471		RNA ligase RtcB family protein	ARS
1205	6286675	6287126	451	6286944	2.33915	-1.06847	Promoter-	D3C65_29735	PA5476		MFS transporter	MP; TSM
						1.22054	Promoter+	D3C65_29740	PA5477		DUF2914 domain-containing protein	MP
1206	6290678	6291152	474	6290934	2.67319	1.12195	Promoter-	D3C65_29750	PA5479	gltP	glutamate/aspartate:proton symporter GltP	MP; TSM
							Promoter+	D3C65_29755	PA5480		hypothetical protein	HUU
1207	6291805	6292920	1115	6292756	2.97212	-1.28656	Promoter-	D3C65_29765	PA5482		DUF1328 domain-containing protein	MP
						1.05101	Promoter+	D3C65_29770	PA5483		sigma-54-dependent Fis family transcriptional regulator	TCRS; TR
1208	6293267	6293574	307	6293406	3.30708	1.05101	gene_body	D3C65_29770	PA5483		sigma-54-dependent Fis family transcriptional regulator	TCRS; TR
1209	6300337	6300903	566	6300537	3.83351	-1.10078	gene_body	D3C65_29800	PA5489		thiol:disulfide interchange protein DsbA	CHSP; TPTMD
1210	6301427	6302495	1068	6301753	10.939	-1.01503	Promoter-	D3C65_29805	PA5490		cytochrome c4	EM
						1.08446	Terminator-	D3C65_29810	PA5491		cytochrome c5 family protein	EM
1211	6302880	6303193	313	6303023	2.42955	-1.24636	Terminator+	D3C65_29815	PA5492		GTP-binding protein	HUU
						-1.0815	Terminator-	D3C65_29820	PA5493		DNA polymerase I	DRRMR
1212	6307239	6307601	362	6307428	2.25385	-1.38909	Terminator-	D3C65_29835	PA5496		TSCPD domain-containing protein	NBM
						-1.21912	Terminator+	D3C65_29830	PA5495		homoserine kinase	AABM
1213	6310228	6310689	461	6310338	2.3683	1.15448	gene_body	D3C65_29840	PA5497		adenosylcobalamin-dependent ribonucleoside-diphosphate reductase	NBM
1214	6311323	6311696	373	6311536	3.76464	-1.36511	Promoter+	D3C65_29850	PA5499		transcriptional repressor	TR
						-1.08152	Promoter-	D3C65_29845	PA5498		zinc ABC transporter substrate-binding protein	MA; TSM
1215	6314395	6314856	461	6314698	3.63486	1.02164	Promoter+	D3C65_29870	PA5503		methionine import ATP-binding protein MetN 2	TSM
						1.08375	Terminator+	D3C65_29865	PA5502		hypothetical protein	HUU
1216	6317282	6317522	240	6317396	2.15886	-1.12522	Terminator+	D3C65_29880	PA5505		ABC transporter substrate-binding protein	MP; TSM
						-1.02953	Promoter+	D3C65_29885	PA5506		MurR/RpiR family transcriptional regulator	HUU
1217	6323087	6323367	280	6323215	2.41775	-1.1321	gene_body	D3C65_29910	PA5511		sigma-54-dependent Fis family transcriptional regulator	CWLC; TCRS; TR
1218	6331926	6332267	341	6332105	2.08033	1.03464	Promoter-	D3C65_29950	PA5519		acyl-CoA thioesterase	HUU
						1.16231	Promoter+	D3C65_29955	PA5520		hypothetical protein	HUU
1220	6338166	6338664	498	6338331	2.51501	-1.22881	gene_body	D3C65_29985	PA5526		YgdI/YgdR family lipoprotein	HUU
1221	6341180	6341437	257	6341323	2.16459	-1.13214	gene_body	D3C65_30000	PA5529		cation:proton antiporter	MP; TSM
1222	6342323	6343427	1104	6342914	1.6539	2.50224	gene_body	D3C65_30005	PA5530		MFS transporter	MP; TSM
1223	6346323	6346940	617	6346554	3.32299	-1.06362	gene_body	D3C65_30020	PA5533		NADH:ubiquinone oxidoreductase	HUU
1224	6349103	6349476	373	6349308	2.87575	-1.15195	Promoter+	D3C65_30040	PA5537		hypothetical protein	HUU
							Promoter-	D3C65_30035	PA5536	dksA	RNA polymerase-binding protein DksA	AP; TR
1225	6355003	6355278	275	6355160	2.88816	0.995758	Promoter-	D3C65_30065	PA5542		class C beta-lactamase-related serine hydrolase	PE
							Terminator-	D3C65_30070	PA5543		DUF1850 domain-containing protein	HUU
1226	6356898	6357267	369	6357150	2.39922	1.04642	gene_body	D3C65_30075	PA5544		TRAP transporter permease	MP
1227	6358267	6358802	535	6358741	2.08043	-1.29007	Terminator-	D3C65_30085	PA5546		class I SAM-dependent methyltransferase	PE
						1.02504	Promoter-	D3C65_30080	PA5545		TAXI family TRAP transporter solute-binding subunit	HUU
1228	6359766	6360493	727	6360108	16.0974	-1.29007	Promoter-	D3C65_30085	PA5546		class I SAM-dependent methyltransferase	PE
						1.04885	Promoter+	D3C65_30090	PA5547		HAD-IB family hydrolase	HUU
1229	6360914	6361362	448	6360991	1.66643	-1.23474	Promoter+	D3C65_30095	PA5548		MFS transporter	MP; TSM
						1.04885	Terminator+	D3C65_30090	PA5547		HAD-IB family hydrolase	HUU
1230	6366972	6367281	309	6367138	2.49988	-1.37377	Terminator-	D3C65_30120	PA5553		F0F1 ATP synthase subunit epsilon	EM
						-1.14527	Promoter-	D3C65_30115	PA5552		bifunctional N-acetylglucosamine-1-phosphate uridyltransferase/glucosamine-1-phosphate acetyltransferase	CWLC
1231	6367618	6369458	1840	6368897	4.66072	-1.30311	gene_body	D3C65_30125	PA5554		ATP synthase subunit beta	EM
1232	6369730	6370057	327	6369900	2.1131	-1.37065	gene_body	D3C65_30130	PA5555		ATP synthase subunit gamma	EM
1233	6371407	6371711	304	6371525	1.68551	-1.29561	gene_body	D3C65_30135	PA5556		ATP synthase subunit alpha	EM
1234	6372170	6373319	1149	6372926	6.50859	-1.43601	Promoter-	D3C65_30150	PA5559		ATP synthase subunit C	EM
						-1.26076	Terminator-	D3C65_30155	PA5560		ATP synthase subunit A	EM
1235	6373696	6374416	720	6374051	6.5031	-1.16148	gene_body	D3C65_30160	PA5561		F0F1 ATP synthase subunit I	EM; MP
1236	6375580	6375825	245	6375738	1.79135	1.03545	gene_body	D3C65_30170	PA5563		ParA family protein	CD
1237	6376740	6377086	346	6376859	2.21637	1.11505	gene_body	D3C65_30180	PA5565	mnmG	tRNA uridine-5-carboxymethylaminomethyl(34) synthesis enzyme MnmG	CD
1238	6377575	6377967	392	6377806	2.64954	1.11505	gene_body	D3C65_30180	PA5565	mnmG	tRNA uridine-5-carboxymethylaminomethyl(34) synthesis enzyme MnmG	CD
1239	6378334	6379164	830	6378757	11.6526	-1.06842	gene_body	D3C65_30185			hypothetical protein
1240	6380284	6382497	2213	6381905	4.95637	-1.0101	gene_body	D3C65_30205	PA5568	yidC	membrane protein insertase YidC	MP
1241	6382896	6383148	252	6382991	1.57041	-1.0101	Promoter-	D3C65_30205	PA5568	yidC	membrane protein insertase YidC	MP
						1.05534	Terminator-	D3C65_30210	PA5569		ribonuclease P protein component	TPTMD
