# Supplementary material for: The MarR-Type Regulator PA3458 Is Involved in Osmoadaptation Control in Pseudomonas aeruginosa
Source: Int J Mol Sci. 2021 Apr 12;22(8):3982. doi: 10.3390/ijms22083982 (PMC8070244; doi:10.3390/ijms22083982)
Supplement: Supplementary file 1 [file ijms-22-03982-s001.zip › Table S3.xlsx]

## Sheet: Table S3
Table S3: Results of ChIP-seq analysis with cut-of FE>5 (319 peaks). The table represents data for PA3458-FLAG ChIP-seq peaks identified in each ChIP repeat without peaks found in negative control, as identified by MACS2 analysis. FDR-adjusted p-value for all peaks was lower than 0.05. Motifs identified in summits of 306 ChIP-seq peaks, used to construct the logo of PA3458 binding site (motif A a…
“+”; “-“ – coding strand direction													Motif A
													Motif A'
name	start	end	width	peak summit	Fold enrichment	Fold Change (PA3458+ vs. EV+)	Feature	PAO1161_ID	PAO1_ID	gene	product	PseudoCap	motif	p-value
1	7	1625	1618	219	13.8028	-1.03853	Promoter+	D3C65_00005	PA0001	dnaA	chromosomal replication initiator protein DnaA	DRRMR	TTCGCTCAGGAAGGA	2.06e-5		Legend to PseudoCAP [30]:
						-1.03662	Terminator-	D3C65_30215	PA5570		50S ribosomal protein L34	CIM; TPTMD				AABM	Amino acid biosynthesis and metabolis
3	3707	4441	734	4145	7.81382	1.06799	gene_body	D3C65_00015	PA0003	recF	DNA replication/repair protein RecF	DRRMR	CACGCAGGTGATGAA	3.35e-3		AP	Adaptation, Protection
13	51847	54281	2434	53298	5.01884	-1.06132	gene_body	D3C65_00210	PA0041		filamentous hemagglutinin N-terminal domain-containing protein	SF	TTCGAGCGATAGAGA	2.01e-3		ARS	Antibiotic resistance and susceptibility
19	65709	66330	621	65889	6.95015	1.07995	Terminator+	D3C65_00295	PA0050		hypothetical protein	HUU	ATAGCCAACTAAGCA	1.53e-3		BCPGC	Biosynthesis of cofactors, prosthetic groups and carriers
						1.20233	Promoter+	D3C65_00300	PA0051	asnB	asparagine synthase (glutamine-hydrolyzing)	PE				CCC	Carbon compound catabolism
26	120258	121279	1021	120480	5.99087	1.35386	gene_body	D3C65_00540	PA0099		DUF4150 domain-containing protein	HUU	CCAGGAGGTGAAGTA	3.09e-3		CD	Cell division
32	143913	144445	532	144125	5.05854	1.04927	Promoter-	D3C65_00675	PA0125		ribbon-helix-helix protein, CopG family	HUU	TTACAGTGAAAACGA	4.38e-4		CHE	Chemotaxis
						1.3029	Terminator-	D3C65_00680	PA0126		hypothetical protein	HUU				CHSP	Chaperones & heat shock proteins
34	157764	158507	743	158107	23.1263	-1.07862	gene_body	D3C65_00745			alkyl hydroperoxide reductase		TAAATAGTTAAAACA	1.68e-3		CIM	Central intermediary metabolism
35	169407	169811	404	169591	5.18769	1.03659	gene_body	D3C65_00800	PA0149		RNA polymerase sigma factor	TR	TTGCGTGGCGAAGGA	1.21e-4		CWLC	Cell wall / LPS / capsule
36	170736	171154	418	170934	6.34913	-1.02053	Promoter+	D3C65_00810	PA0151		TonB-dependent receptor	TSM	TTTCCCGGCGAAGAA	2.96e-5		DRRMR	DNA replication, recombination, modification and repair
						1.15051	Terminator+	D3C65_00805	PA0150		FecR family protein	MP; TR				EM	Energy metabolism
39	183460	184735	1275	183643	5.88179	1.0685	gene_body	D3C65_00855	PA0159		LysR family transcriptional regulator	TR	CTACCATGCAAAGTT	1.68e-3		FAPM	Fatty acid and phospholipid metabolism
40	188581	189147	566	188809	5.9856	-1.76136	Terminator+	D3C65_00880	PA0164		gamma-glutamyltransferase family protein	AABM	TTTGTACACAAAACA	1.41e-5		HUU	Hypothetical, unclassified, unknown
						1.33533	Promoter+	D3C65_00885	PA0165		hypothetical protein	HUU				ig	Intergenic regions
44	213329	214161	832	213583	6.81963	-1.13352	Promoter+	D3C65_00995	PA0187		TauD/TfdA family dioxygenase	HUU	TTTGTATCTGAATAT	7.62e-4		MA	Motility & Attachment
						-1.11024	Terminator+	D3C65_00990	PA0186		ABC transporter	TSM				MP	Membrane proteins
47	226958	227480	522	227270	5.77762	-1.03044	Terminator+	D3C65_01050	PA0196		NAD(P)(+) transhydrogenase (Re/Si-specific) subunit beta	EM; TSM	TTAGCGCCTGAAGTA	1.40e-4		NBM	Nucleotide biosynthesis and metabolism
							Promoter+	D3C65_01055	PA0197		protein tonB2	TSM				NCRNA	Non-coding RNA gene
50	250772	251301	529	251057	8.35659	-1.05725	gene_body	D3C65_01180	PA0221		aspartate aminotransferase family protein	PE	TTCGTGGGCGAACCA	6.72e-5		PE	Putative enzymes
54	269401	269828	427	269628	5.09417	1.03603	Terminator+	D3C65_01265	PA0238		sugar phosphate isomerase/epimerase	HUU	ATAGCAGGCTATTTA	1.15e-3		PSE	Protein secretion/export apparatus
						1.17507	Promoter+	D3C65_01270	PA0239		DMT family transporter	MP				pseudo	with pseudogenes
56	287416	289690	2274	288922	5.00818	-1.14148	gene_body	D3C65_01360	PA0257		IS3 family transposase	RPTP	ATGGCGGTAGAAGCG	5.32e-3		RPTP	Related to phage, transposon, plasmids
60	297434	298739	1305	298327	6.02947	1.03233	Promoter-	D3C65_01385	PA0263	hcp	type VI secretion system tube protein Hcp	SF	ATTCGTAGTGAACAT	4.58e-3		SF	Secreted Factors (toxins, enzymes, alginate)
						1.47666	Terminator-	D3C65_01390	PA0263.1		tRNA-Arg	NCRNA				TCRS	Two-component regulatory systems
79	401522	402126	604	401828	8.20855	1.06663	gene_body	D3C65_01890	PA0357		formamidopyrimidine-DNA glycosylase	DRRMR	TTCCTGCTGGAAGTA	9.09e-5		TPTMD	Translation, post-translational modification, degradation
83	429235	430140	905	429460	6.53683	-1.1462	gene_body	D3C65_02050	PA0388		DUF4426 domain-containing protein	HUU	TTCCCGGACGAATGA	1.40e-4		TR	Transcriptional regulators
89	469430	472171	2741	469975	13.8604	-1.04419	Terminator+	D3C65_02225	PA0421		flavin monoamine oxidase family protein	PE	TTCGCAGGCTAAGAA	5.28e-7		TRNAPD	Transcription, RNA processing and degradation
						-1.04065	Promoter+	D3C65_02230	PA0422		cytochrome b	HUU				TSM	Transport of small molecules
94	496118	496867	749	496466	10.6714		gene_body	D3C65_02340	PA0442		hypothetical protein	HUU	ATTGATTTTAAATAA	2.09e-4
97	507171	507692	521	507465	8.65841	-1.14815	Promoter+	D3C65_02385	PA0451		nodulation protein NfeD	MP	TTTCGTCGCTAAAAA	5.75e-5
						1.10552	Promoter-	D3C65_02380	PA0450		phosphate transporter	MP; TSM
105	556122	560189	4067	558601	8.66081	1.26662	gene_body	D3C65_02635	PA0499		molecular chaperone	CHSP; MA
111	616213	616695	482	616458	5.62874	1.23046	gene_body	D3C65_02950	PA0559		NAD(P)/FAD-dependent oxidoreductase	HUU	TTCGTCGGCGAAGTA	1.16e-5
112	617940	619215	1275	618641	5.03537	-1.0382	gene_body	D3C65_02960	PA0561		hypothetical protein	HUU	GAAGGCCGCGAAGGA	1.68e-3
115	627711	628419	708	627938	5.3165	-1.19036	Terminator-	D3C65_03020	PA0573		NERD domain-containing protein	HUU	ATAAAATCAAAATAA	1.84e-3
						1.27714	Promoter-	D3C65_03015	PA0572		hypothetical protein	HUU
122	643944	645444	1500	644231	5.88305	-1.53587	gene_body	D3C65_03095	PA0586		SpoVR family protein	HUU	TTCGTCCTTGAAGCT	8.47e-4
125	649363	649858	495	649611	7.6983	-1.04339	gene_body	D3C65_03115	PA0590		bis(5'-nucleosyl)-tetraphosphatase (symmetrical)	NBM	CATGCGGGTGAAGTA	1.84e-3
127	653702	655660	1958	654804	12.6565	1.08714	gene_body	D3C65_03140	PA0595		LPS-assembly protein LptD	AP	TTTGTATACAAAGTA	3.84e-6
128	656169	656864	695	656418	5.50266	1.08714	gene_body	D3C65_03140	PA0595		LPS-assembly protein LptD	AP	TTCGACTGCAAGGTA	6.85e-4
140	698306	703663	5357	703448	5.12595	-1.27034	Terminator+	D3C65_03405	PA0648		hypothetical protein	RPTP	TTCGCATAGGAATGA	2.96e-5
						1.00781	Promoter+	D3C65_03410	PA0649		glutamine amidotransferase	AABM; BCPGC; EM
146	722445	727502	5057	726841	13.2134	-1.29133	gene_body	D3C65_03525			23S ribosomal RNA		TATGTTCGGAAAAGA	4.38e-4
147	727982	730618	2636	730031	8.57166	1.02316	gene_body	D3C65_03550	PA4277.3		tRNA-Tyr	NCRNA	GTGGAGGGAGAAGGA	8.47e-4
148	730920	735993	5073	731246	8.23118	1.09567	gene_body	D3C65_03565	PA4277	tuf	elongation factor Tu	TPTMD	TTCGAGTGCGAAGTG	9.09e-5
150	737059	738359	1300	737713	7.61561	1.02293	gene_body	D3C65_03605	PA4270	rpoB	DNA-directed RNA polymerase subunit beta	TRNAPD	ATCGTGGTGAAACGA	6.15e-4
151	738643	740257	1614	739436	6.06896	0.998683	gene_body	D3C65_03610	PA4269	rpoC	DNA-directed RNA polymerase subunit beta'	TRNAPD	TTCGCCCGAGATGAT	2.20e-3
153	742395	747171	4776	744163	31.2843	1.32579	Terminator+	D3C65_03615	PA4268		30S ribosomal protein S12	TPTMD	ATAACAGTCAAGTTA	5.72e-3
						1.33325	Promoter+	D3C65_03620	PA4267		30S ribosomal protein S7	TPTMD
154	747417	763147	15730	748075	23.1274	0.99839	Promoter+	D3C65_03635	PA4264		30S ribosomal protein S10	TPTMD; TRNAPD	TTCGTTGGTTAAATA	6.72e-5
						1.12757	Terminator+	D3C65_03630	PA4265	tuf	elongation factor Tu	TPTMD
157	809329	809811	482	809538	6.54953	-1.30038	gene_body	D3C65_03935	PA4205		DoxX family protein	MP	TTCGAGGGCGAAGAA	2.60e-7
158	844349	845015	666	844569	10.2528	1.14169	Terminator-	D3C65_04095	PA4174		LysR family transcriptional regulator	TR	AACGAATATAAAAAA	3.89e-4
						1.18473	Promoter-	D3C65_04090	PA4175		protease IV	SF
173	924601	925185	584	924967	6.04643	0.995122	gene_body	D3C65_04440	PA4107		EF-hand domain-containing protein	HUU	TACTGTGGAGAAGAA	1.84e-3
176	954885	956787	1902	955271	5.4014	-1.16009	gene_body	D3C65_04575	PA4081		type 1 fimbrial protein	MA	TTTCCGCGACAAGTA	2.61e-3
179	971085	971503	418	971278	5.23437	1.12105	Terminator-	D3C65_04655	PA4066		DUF3299 domain-containing protein	HUU	TTCTAATACAAGGAA	2.20e-3
						1.14368	Promoter-	D3C65_04650	PA4067		OmpW family protein	MP
183	1001089	1001892	803	1001480	12.6347	-1.0271	Promoter-	D3C65_04815	PA4034		aquaporin	MP; TSM	TTTGAACGCGACGAA	2.38e-4
						1.00248	Terminator-	D3C65_04820	PA4033		hypothetical protein	HUU
184	1002510	1003327	817	1002922	5.08958	1.05963	gene_body	D3C65_04830	PA4031		inorganic pyrophosphatase	CIM	CAAGGACGTGAAGGA	8.47e-4
195	1065239	1065679	440	1065438	6.33348	-2.46958	Terminator+	D3C65_05130	PA3971		PaaI family thioesterase	HUU	TTCGCATGGAAAACA	2.06e-5
						1.02171	Promoter+	D3C65_05135	PA3970	amn	AMP nucleosidase	NBM
200	1088562	1089257	695	1088986	7.1682	1.14875	gene_body	D3C65_05265	PA3946		hybrid sensor histidine kinase/response regulator	TCRS	GTTGTATGGAAAGGA	1.83e-4
204	1109229	1109880	651	1109625	8.6803	1.16812	gene_body	D3C65_05345	PA3930		cytochrome ubiquinol oxidase subunit I	EM	TTCGACCAGAAATGA	1.05e-4
207	1126678	1127152	474	1126913	7.57767	-1.30848	Promoter-	D3C65_05400	PA3920		copper-translocating P-type ATPase	MP; TSM	TATGACGGTAAAAAG	1.68e-3
							Terminator-	D3C65_05405			hypothetical protein
210	1152410	1152962	552	1152665	9.32622	1.08873	Promoter+	D3C65_05535	PA3894		efflux transporter outer membrane subunit	MP	TTACGCAATAAACAA	9.39e-4
						1.13478	Promoter-	D3C65_05530	PA3895		LysR family transcriptional regulator	TR
214	1185280	1187384	2104	1185574	9.35056	-1.26875	Promoter-	D3C65_05685	PA3867		recombinase family protein	DRRMR	TTAGTCCAGTAACGA	6.85e-4
						1.05323	Promoter+	D3C65_05690	PA3866		pyocin protein	AP; SF
220	1235950	1236981	1031	1236234	11.4009	1.11331	gene_body	D3C65_05930	PA3823		tRNA guanosine(34) transglycosylase Tgt	TPTMD; TRNAPD	TTTGCAGGTGTAACA	1.68e-3
224	1248541	1249571	1030	1248754	5.18921	1.01792	Terminator+	D3C65_06005	PA3808	iscX	Fe-S assembly protein IscX	HUU	TTACCTAAAATAAAA	9.86e-3
						1.22018	Promoter+	D3C65_06010	PA3807		nucleoside-diphosphate kinase	NBM
227	1289364	1289891	527	1289577	7.06006	1.01943	gene_body	D3C65_06205	PA3769		GMP synthase (glutamine-hydrolyzing)	AABM; NBM	GTCGGGGTAGATGGT	9.86e-3
237	1345002	1345583	581	1345320	9.32382	-1.1201	Promoter+	D3C65_06450	PA3724		elastase	SF; TPTMD	TTTCAGGCCGAAGTA	1.21e-4
						1.02297	Terminator+	D3C65_06445	PA3725	recJ	single-stranded-DNA-specific exonuclease RecJ	DRRMR
240	1373041	1373685	644	1373303	6.58142	1.02264	Promoter+	D3C65_06570	PA3700	lysS	lysine--tRNA ligase	AABM; TPTMD	CACGATCGTAAAAAA	1.26e-3
							Promoter+				IS3-like element IS222 family transposase
							Promoter+				IS3 family transposase
							Terminator-				IS3 family transposase
							Terminator-				IS3-like element ISPa32 family transposase
							Terminator+				peptide chain release factor 2
255	1433868	1434290	422	1434085	5.82169	1.06067	gene_body	D3C65_06855	PA3643		lipid-A-disaccharide synthase	CWLC	TTCGAAGGGGAACAA	1.35e-6
259	1440606	1441098	492	1440828	5.48609	1.08584	gene_body	D3C65_06875	PA3639	accA	acetyl-CoA carboxylase carboxyl transferase subunit alpha	FAPM	TTCGAAATCAAGAAA	3.45e-4
260	1444748	1446089	1341	1445849	10.0294	-1.13654	Promoter+	D3C65_06895	PA3635		enolase	CCC; EM; TPTMD	TTCGGAGTGTTAACA	2.84e-3
						-1.06763	Terminator+	D3C65_06890	PA3636		3-deoxy-8-phosphooctulonate synthase	CCC; CWLC
269	1479156	1480034	878	1479695	11.8984	-1.02038	Promoter+	D3C65_07070	PA3601		50S ribosomal protein L31 type B	TPTMD	AAAGCAAGCTAATAA	1.26e-3
						1.83641	Promoter-	D3C65_07065	PA3602		FMN-binding glutamate synthase family protein	MP
274	1500921	1501385	464	1501141	5.731	-1.16006	gene_body	D3C65_07175	PA3582	glpK	glycerol kinase	CIM	CTTGGTGGCGAAGTA	1.05e-4
275	1502796	1503397	601	1503094	15.0976	-1.21802	Promoter-	D3C65_07180	PA3581		aquaporin	TSM	TTCGAAACTGAACAA	1.40e-4
						-1.06588	Promoter+	D3C65_07185	PA3580	ybaK	Cys-tRNA(Pro) deacylase	HUU
278	1535837	1536418	581	1536195	7.50805	-1.28881	Terminator-	D3C65_07350	PA3551		alginate biosynthesis protein AlgA	AP; CWLC; SF	ATCGAGTATTAATGA	8.47e-4
						-1.06987	Promoter-	D3C65_07345	PA3552		UDP-4-amino-4-deoxy-L-arabinose-oxoglutarate aminotransferase	AP; ARS; CWLC
283	1577888	1579264	1376	1578816	7.76019	-1.09407	Promoter+	D3C65_07515	PA3519		hypothetical protein	HUU	ATCGGAGAATAACTT	1.84e-3
						1.40693	Terminator+	D3C65_07510	PA3520		copper chaperone	HUU
288	1599937	1600725	788	1600295	10.4688	1.73527	Terminator+	D3C65_07620	PA3498		oxidoreductase	PE	TTCGAGCATTAACCA	3.06e-4
							Promoter+	D3C65_07625	PA3497		hypothetical protein	HUU
289	1601076	1602357	1281	1602035	8.7109	-1.1523	Promoter-	D3C65_07630	PA3496		hypothetical protein	HUU	TTACGATTGAAAAAA	2.96e-5
						1.04808	Terminator-	D3C65_07635	PA3495	nth	endonuclease III	DRRMR
291	1609144	1610497	1353	1610073	5.24527	1.27497	gene_body	D3C65_07675	PA3487		phospholipase D	FAPM; SF
292	1613028	1613727	699	1613540	5.43205	1.33097	gene_body	D3C65_07680	PA3486		type VI secretion system tip protein VgrG	HUU	CCCGGAGACGAAGGA	2.84e-3
293	1621853	1623029	1176	1622727	6.31344	-1.29004	Promoter+	D3C65_07720	PA3479		alpha/beta hydrolase	SF	TTCGAACAATAAGAA	3.84e-6
							Terminator+	D3C65_07715			carboxylate/amino acid/amine transporter
296	1649567	1650408	842	1650070	27.1733	-3.61978	Promoter-	D3C65_07825	PA3459		N-acetylglutaminylglutamine amidotransferase	AABM	TTACAGTTGGAAGGA	1.98e-8
						49.666	Promoter+	D3C65_07830	PA3458		MarR family transcriptional regulator	TR	TTACAGTTGGAAGGA	1.05e-4
308	1762821	1764109	1288	1763318	12.3301	-1.19172	Terminator+	D3C65_08435	PA3342		DUF2804 domain-containing protein	MP	TTAGTCGGCTAATAA	7.83e-5
						-1.18129	Promoter+	D3C65_08440	PA3341		MarR family transcriptional regulator	TR
310	1786195	1786807	612	1786484	6.8387	-1.01205	Terminator+	D3C65_08520	PA3326		ATP-dependent Clp protease proteolytic subunit	CWLC; TPTMD	ATCGATCGGAAATTA	1.21e-4
						1.11772	Terminator-	D3C65_08525	PA3325		metal-dependent hydrolase	HUU
315	1806917	1807448	531	1807135	6.36429	1.1551	gene_body	D3C65_08615	PA3308	rapA	RNA polymerase-associated protein RapA	TRNAPD	TTCGTCGGCGAAGTA	1.16e-5
316	1810197	1811179	982	1810597	18.5462	1.02212	Terminator+	D3C65_08625	PA3306		alpha-ketoglutarate-dependent dioxygenase AlkB	HUU	TTAGCAGCCTAATAA	6.72e-5
						1.39233	Promoter+	D3C65_08630	PA3305		FUSC family protein	MP
325	1861862	1862446	584	1862176	8.223	1.04973	Terminator-	D3C65_08855	PA3265	sugE	quaternary ammonium compound-resistance protein SugE	MP; TSM	TAACTCCTGAAACAA	2.61e-3
						1.17824	Promoter-	D3C65_08850	PA3266		cold-shock protein CspA	AP; TR
326	1864739	1865709	970	1865247	12.1794	-1.22669	Promoter+	D3C65_08880	PA3262		FKBP-type peptidyl-prolyl cis-trans isomerase	CHSP; TPTMD	TTCGGCCTTGAACTT	1.04e-3
						1.12434	Terminator+	D3C65_08875	PA3262.1		tRNA-Asp	NCRNA
329	1883136	1884314	1178	1883809	10.2646	1.05853	gene_body	D3C65_08980	PA3244	minD	septum site-determining protein MinD	CD	TTCGTCGGCGAAGTA	1.16e-5
331	1890280	1891941	1661	1890650	13.8219	-1.73947	Promoter-	D3C65_09010	PA3238		serine/threonine protein kinase	HUU	TTCGAGGGAAAAGTA	7.60e-6
							Terminator-	D3C65_09015	PA3237		DUF2061 domain-containing protein	HUU
344	1965915	1987966	22051	1984091	18.8384	-1.99215	Promoter+	D3C65_09490	PA3147		glycosyltransferase WbuB	CWLC; PE	GTCGAGTTTAAATAA	4.91e-4
						-1.82466	Terminator+	D3C65_09485	PA3148		UDP-N-acetylglucosamine 2-epimerase (non-hydrolyzing)	CWLC; PE
345	1988304	1989505	1201	1988973	23.4227	-1.37011	Promoter+	D3C65_09510	PA3141		polysaccharide biosynthesis protein	CWLC; MP; PE	ATGCTAGGGTAATAA	1.15e-3
						-1.31297	Terminator+	D3C65_09505			IS3 family transposase
349	1996084	1996551	467	1996334	6.47271	1.01666	gene_body	D3C65_09535	PA3137		EmrB/QacA family drug resistance transporter	MP; TSM	TTCCCAGCCGAAGTT	4.38e-4
350	2000161	2001603	1442	2001241	20.9827	-1.25153	Promoter+	D3C65_09575	PA3133		TetR/AcrR family transcriptional regulator	TR	TATGCATAATAAAAA	4.38e-4
						-1.18806	Terminator+	D3C65_09570	PA3133.1		tRNA-Glu	NCRNA
367	2079137	2079600	463	2079369	8.00672	-1.24696	Promoter+	D3C65_09925	PA3067		MarR family transcriptional regulator	TR	TTTCATAGCAAAATA	1.05e-4
						-1.21695	Terminator+	D3C65_09920	PA3068		NAD-specific glutamate dehydrogenase	AABM
370	2095649	2096128	479	2095867	7.50505	-1.17527	gene_body	D3C65_09990	PA3054		peptidase	HUU
375	2117711	2118963	1252	2118019	6.51654	-1.01599	gene_body	D3C65_10100	PA3034		TetR family transcriptional regulator	TR	CTTTCGCTCGAAGGA	4.58e-3
376	2120423	2121002	579	2120665	6.01508	-1.09224	Terminator-	D3C65_10120	PA3031		YgdI/YgdR family lipoprotein	HUU	ATTCTACAGAAAAAG	1.39e-3
						1.0245	Promoter-	D3C65_10115	PA3031.1		tRNA-Pro	NCRNA
381	2145761	2146968	1207	2146654	10.3526	-1.09465	gene_body	D3C65_10235	PA3009		hypothetical protein	HUU
389	2167728	2168961	1233	2168079	6.32699	1.15293	gene_body	D3C65_10340	PA2989		PilZ domain-containing protein	HUU	TTTCAGGTCGAAGAA	9.40e-6
392	2182608	2183711	1103	2182936	5.83419	1.23002	gene_body	D3C65_10405	PA2976		ribonuclease E	TRNAPD	GTACTACATGAAAAG	2.61e-3
395	2186820	2187828	1008	2187420	20.0705	1.36505	gene_body	D3C65_10435	PA2971		DUF177 domain-containing protein	HUU	TTAGGAGTTAATCAA	2.70e-4
396	2190329	2191204	875	2190623	11.2953	-1.12828	Promoter+	D3C65_10460	PA2966		acyl carrier protein	FAPM	ATAGGAGTGAAAACA	1.05e-4
						-1.04982	Terminator+	D3C65_10455	PA2967		beta-ketoacyl-ACP reductase	FAPM
397	2196687	2197459	772	2197000	17.0406	-1.1635	Terminator-	D3C65_10500	PA2958		aminotransferase class V-fold PLP-dependent enzyme	HUU	TTAGGAGTGGAACAA	6.10e-6
						1.15254	Terminator+	D3C65_10495	PA2959		TatD family deoxyribonuclease	HUU
400	2202329	2203585	1256	2203364	5.97723	-1.2124	gene_body	D3C65_10530	PA2952		electron transfer flavoprotein subunit beta	EM	GTAGCAGTCAAACGA	3.06e-4
402	2218461	2218856	395	2218647	5.75875	-1.03099	Promoter+	D3C65_10595	PA2940		acetyl-CoA C-acyltransferase	PE	ATTACAGTCGAAATA	2.70e-4
						1.13293	Terminator+	D3C65_10590	PA2941		VWA domain-containing protein	HUU
403	2221460	2222145	685	2221915	8.67502		gene_body	D3C65_10605			transporter		TTCGATCCGAAAATA	1.05e-4
404	2224431	2225204	773	2224654	8.94239	1.22103	gene_body	D3C65_10625	PA2935		hypothetical protein	HUU	ATTGCACCGAAACAG	2.61e-3
405	2228309	2228798	489	2228541	8.76687	-1.2664	Promoter+	D3C65_10645	PA2931		TetR/AcrR family transcriptional regulator	TR	ATCGGTCGCTAAATA	1.40e-4
						1.1157	Promoter-	D3C65_10640	PA2932		alkene reductase	CCC
412	2298594	2299032	438	2298771	5.07249	1.08125	gene_body	D3C65_10980	PA2865		lytic transglycosylase F	PE	TTCATATGCAAGGTA	1.26e-3
417	2311547	2312499	952	2311866	12.5886	-1.16835	Promoter-	D3C65_11060	PA2850		organic hydroperoxide resistance protein	AP	TTTGTACGTTAAGTT	1.60e-4
						1.04058	Terminator-	D3C65_11065	PA2849		MarR family transcriptional regulator	TR
418	2315007	2315396	389	2315194	5.02675	-1.40563	Promoter-	D3C65_11080	PA2846		LysR family transcriptional regulator	TR	ATTGCATAAGAATGA	3.06e-4
						-1.20058	Promoter+	D3C65_11085	PA2845		DUF1127 domain-containing protein	HUU
419	2319932	2320383	451	2320141	5.40681	1.1052	Promoter+	D3C65_11110	PA2840		ATP-dependent RNA helicase	TRNAPD	TTTGAATTAGAAGAT	4.90e-5
						1.1894	Promoter-	D3C65_11105	PA2841		enoyl-CoA hydratase	PE
424	2341562	2342393	831	2342099	13.6116	1.05101	Promoter+	D3C65_11225	PA2819.1		tRNA-Gly	NCRNA	TTAGGCGTCAAAGGT	2.70e-4
						1.21436	Terminator+	D3C65_11220	PA2819.2		tRNA-Gly	NCRNA
434	2392329	2393438	1109	2393117	14.8831	-1.05496	Promoter+	D3C65_11535	PA2763		hypothetical protein	MP	TTAGCTGGCTAATCA	1.05e-4
							Promoter-	D3C65_11530			hypothetical protein
436	2395457	2396209	752	2395744	17.3464	-1.12494	gene_body	D3C65_11550	PA2760		outer membrane porin, OprD family	ARS; MA; TSM	TAAGATGTTGAAGAA	7.83e-5
438	2398315	2400165	1850	2399889	12.0686	-1.0579	Promoter-	D3C65_11580			DUF2789 domain-containing protein		TTAGCTTGCTAATAA	4.90e-5
						1.16355	Promoter+	D3C65_11585			hypothetical protein
440	2404750	2405277	527	2405041	8.01395	-1.06696	Promoter+	D3C65_11635			methionine aminopeptidase		CTCGACTACAAAACA	1.15e-3
						1.1369	Promoter-	D3C65_11630	PA2749		DNA-specific endonuclease I	DRRMR
443	2410153	2413369	3216	2412756	8.77124	-1.07135	gene_body	D3C65_11695	PA2740		phenylalanine--tRNA ligase subunit alpha	TPTMD	TTCGCATTGAAATAG	2.09e-4
444	2415371	2422379	7008	2415688	12.9868	1.00409	gene_body	D3C65_11700	PA2739		phenylalanine--tRNA ligase subunit beta	TPTMD	ATGCCACGTTAAGGA	1.15e-3
445	2422768	2428398	5630	2428175	10.3724	-1.14937	Promoter-	D3C65_11755			type I toxin-antitoxin system SymE family toxin		TATGGACGCAAAAAA	2.06e-5
						1.12409	Terminator-	D3C65_11760	PA2729		hypothetical protein	HUU
446	2430653	2431157	504	2430924	8.20233	1.12235	gene_body	D3C65_11765	PA2727		DUF4011 domain-containing protein	HUU	TTCGACGGCGAAGCG	2.09e-4
457	2489914	2491513	1599	2490990	5.14509	-1.10717	gene_body	D3C65_12025	PA2678		ABC transporter permease	MP; TSM	ATCCCGGTGGAAATG	3.09e-3
458	2493816	2494989	1173	2494025	7.4425	1.11864	Terminator+	D3C65_12035	PA2676		type II secretion system F family protein	PSE	ATGAGACGTGAAGTG	3.63e-3
							Promoter+	D3C65_12040	PA2675	gspG	type II secretion system protein GspG	PSE
459	2498356	2500035	1679	2499586	7.51358	-1.25284	Promoter-	D3C65_12080	PA2667		transcriptional regulator	TR	TTAGAACGGGAGTGA	4.38e-4
						-1.04417	Terminator-	D3C65_12085	PA2666	queD	6-carboxytetrahydropterin synthase QueD	BCPGC
460	2501607	2502361	754	2502004	26.493	-42.6286	Promoter+	D3C65_12095	PA2664		flavohemoprotein	EM	TTTCACCTCGAAGCA	3.19e-7
						-2.05264	Promoter-	D3C65_12090	PA2665	norR	nitric oxide reductase transcriptional regulator NorR	AP; TR	TTCGAGGTGAAACAA	2.48e-5
467	2532252	2533955	1703	2533392	17.5679	-1.33806	Promoter-	D3C65_12235	PA2637		NADH-quinone oxidoreductase subunit A	EM	ATAAAAGGGTAAACA	7.62e-4
							Terminator-	D3C65_12240	PA2636		DUF4442 domain-containing protein	HUU
470	2537895	2538804	909	2538568	8.09722	1.03144	Terminator+	D3C65_12255			hypothetical protein		CTACTACACGAAGGT	2.01e-3
						1.15286	Terminator-	D3C65_12260	PA2633		secretin	RPTP
473	2550366	2551333	967	2550812	16.4934	-1.19575	Promoter-	D3C65_12315	PA2622	cspD	cold shock domain-containing protein CspD	AP; TR	ATGCATGAGGAAAAA	7.62e-4
						-1.14044	Promoter+	D3C65_12320	PA2621		ATP-dependent Clp protease adaptor ClpS	ARS; CWLC; MA
477	2567043	2567614	571	2567260	7.33547	-1.32357	Promoter-	D3C65_12400	PA2605		sulfurtransferase TusD	HUU	TTATCATTCGAAGAA	1.60e-4
						-1.17614	Terminator-	D3C65_12405	PA2604		Bax inhibitor-1/YccA family protein	HUU
480	2580144	2582369	2225	2581262	20.7274	1.03216	gene_body	D3C65_12470	PA2592		polyamine ABC transporter substrate-binding protein	TSM	TTCCGAAACGAAACA	1.05e-4
489	2598571	2599948	1377	2598969	5.57839	-1.11293	Promoter+	D3C65_12555	PA2580		flavodoxin family protein	PE	TACGGCGGTAAAACA	7.62e-4
						1.092	Promoter-	D3C65_12550	PA2581		hypothetical protein	HUU
493	2606652	2607118	466	2606885	5.44541	-1.23285	gene_body	D3C65_12595	PA2572		two-component system response regulator	TCRS; TR	TTCGAAGGCGATCAG	5.50e-4
495	2608871	2611009	2138	2609142	5.31746	-1.06015	gene_body	D3C65_12600	PA2571		two-component sensor histidine kinase	TCRS	GACGCGGGAGAAGTT	6.14e-3
496	2613287	2614508	1221	2613793	5.73555	-1.55395	Promoter-	D3C65_12625	PA2567		sensor domain-containing phosphodiesterase	HUU	TTACCAGGTAATCGA	1.26e-3
							Promoter+	D3C65_12630			hypothetical protein
499	2632418	2632887	469	2632621	5.0014	1.26431	gene_body	D3C65_12715	PA2551		LysR family transcriptional regulator	TR	ATCGAACACGATGAA	1.21e-4
502	2652659	2653225	566	2652928	11.0266	-1.36665	Promoter+	D3C65_12805	PA2534		LysR family transcriptional regulator	TR	ATGCAGAGCGAAGAA	6.85e-4
						-1.18079	Promoter-	D3C65_12800	PA2535		aldo/keto reductase	PE
504	2671818	2672539	721	2672043	10.0522	1.04752	Promoter+	D3C65_12880	PA2522		TolC family protein	MP; TSM	TTTGCAAGTAAATGT	5.50e-4
						1.3622	Promoter-	D3C65_12875	PA2523		DNA-binding response regulator	TCRS; TR
512	2726451	2726989	538	2726710	9.65459	-1.30041	gene_body	D3C65_13145	PA2471		FAA hydrolase family protein	HUU	TTCGGGCGCGAAGAG	4.16e-5
516	2752516	2756755	4239	2753576	8.87407	-1.10408	gene_body	D3C65_13190	PA2462		filamentous hemagglutinin N-terminal domain-containing protein	HUU	CTTCGTGGGAAAGAA	3.89e-4
517	2758339	2759684	1345	2758857	5.29104	1.09118	gene_body	D3C65_13215	PA2457		RHS repeat protein	HUU	ATAGTAGGCGAAAAT	1.40e-4
522	2812498	2813036	538	2812702	7.1585		gene_body	D3C65_13410	PA2420		outer membrane porin, OprD family	MP; TSM	GTCGCGGGCGAAATA	1.83e-4
529	2857635	2858947	1312	2858071	6.14586	-1.36267	Terminator-	D3C65_13515	PA2398		ferripyoverdine receptor	TSM	TTTGAACGGAACGGA	8.47e-4
						-1.0092	Terminator+	D3C65_13510	PA2399		non-ribosomal peptide synthetase	AP; SF
530	2859659	2860193	534	2859974	5.56703	-1.36267	gene_body	D3C65_13515	PA2398		ferripyoverdine receptor	TSM	GTCGTACTGGAAGTT	7.62e-4
531	2860512	2862230	1718	2861773	22.2313	-1.36344	gene_body	D3C65_13520	PA2397		pyoverdine export ABC transporter PvdE	AP; MP; TSM	TTCGGGCGCGAAGGA	3.84e-6
536	2891482	2892708	1226	2892402	6.73915	1.10804	gene_body	D3C65_13650	PA2372		hypothetical protein	HUU	TTACAACACTAAGCA	4.16e-5
548	2992639	2993225	586	2992957	15.8489	-1.10968	Promoter+	D3C65_14060	PA2291		porin	TSM	TTTGCAAGTAAAGCT	3.45e-4
							Terminator+	D3C65_14055	PA2292		DUF971 domain-containing protein	HUU
552	3022249	3022793	544	3022546	11.7307	1.52239	Terminator-	D3C65_14205	PA2263		D-glycerate dehydrogenase	PE	TGTCACGTTGAAAAA	1.14e-5
						2.27296	Promoter-	D3C65_14200	PA2264		gluconate 2-dehydrogenase subunit 3 family protein	HUU	TTAGCAGGCTAATTA	1.16e-5
553	3027799	3028545	746	3028076	10.6853	1.14978	Promoter+	D3C65_14230	PA2258		transcriptional regulator	TR	ATTCGACATTAATAA	4.38e-4
						1.17029	Promoter-	D3C65_14225	PA2259		LacI family DNA-binding transcriptional regulator	TR
555	3041721	3042898	1177	3042187	6.20336	-3.60261	gene_body	D3C65_14290	PA2247		3-methyl-2-oxobutanoate dehydrogenase (2-methylpropanoyl-transferring) subunit alpha	AABM	TTGCATATAGAAGGA	9.39e-4
557	3061870	3062452	582	3062223	6.9286	1.03887	Terminator-	D3C65_14380	PA2230		hypothetical protein	HUU	TTCCCAGGGAAATAT	2.09e-4
							Terminator+	D3C65_14375			glycosyltransferase
559	3066240	3071243	5003	3068552	24.3455	1.04327	gene_body	D3C65_14410	PA2224		hypothetical protein	HUU	TTCGGATACGAAGCA	3.84e-6
560	3072186	3073312	1126	3072637	7.3196	-1.15982	Terminator-	D3C65_14435	PA2220		LysR family transcriptional regulator	TR	CTCAATCGCAAAGGA	7.62e-4
						-1.04164	Promoter-	D3C65_14430	PA2221		helix-turn-helix domain-containing protein	HUU
572	3119000	3119646	646	3119216	7.69686		Promoter+	D3C65_14675	PA2174		hypothetical protein	HUU	TTCCTAGAGGAAATA	3.51e-5
							Terminator+	D3C65_14670	PA2175		hypothetical protein	HUU
574	3153814	3154575	761	3154162	9.69759	1.47622	Promoter+	D3C65_14840	PA2145		hypothetical protein	HUU	ATAGGGTTCAAAGAT	4.91e-4
							Promoter-	D3C65_14835	PA2146		stress-induced protein	HUU
575	3173059	3174153	1094	3173311	5.14678	1.04779	Promoter+	D3C65_14940	PA2127		phosphoadenosine phosphosulfate reductase	TR	TTCCCGGCCGAAATA	3.06e-4
						1.05871	Promoter-	D3C65_14935	PA2128		type 1 fimbrial protein	MA
581	3199604	3203352	3748	3202963	15.7972	-1.17989	gene_body	D3C65_15095	PA2100		PLP-dependent aminotransferase family protein	TR	ATTAACCTCAAATAA	9.39e-4
582	3223758	3224286	528	3224007	9.05802	-1.18516	Terminator-	D3C65_15185	PA2082		Lrp/AsnC family transcriptional regulator	TR	TTAGCTAATGAATAA	1.21e-4
						1.03423	Promoter-	D3C65_15180	PA2083		aromatic-ring-hydroxylating dioxygenase subunit alpha	CCC
594	3286513	3289527	3014	3288205	8.36001	-1.19924	Terminator-	D3C65_15455	PA2036		methyltransferase domain-containing protein	HUU	TTTGATTGAAAAATA	3.51e-5
						1.76233	Promoter-	D3C65_15450	PA2037		hypothetical protein	HUU
598	3308647	3309601	954	3309346	11.6148	-3.38839	Terminator+	D3C65_15560	PA2016		MerR family DNA-binding transcriptional regulator	TR	TTACAGGTGAAAGCA	7.49e-8
						-3.09125	Promoter+	D3C65_15565	PA2015		isovaleryl-CoA dehydrogenase	CCC	TTACAGGTGAAAGCA	1.05e-4
600	3362163	3363101	938	3362513	15.6207	-1.06588	Promoter-	D3C65_15780	PA1972		phosphoethanolamine--lipid A transferase	MP	TTGGCATGCTAACGA	2.70e-4
						1.12895	Promoter+	D3C65_15785	PA1971		branched-chain amino acid transport system 3 carrier protein	TSM
603	3372277	3373220	943	3372956	11.6867	-1.04728	gene_body	D3C65_15855	PA1958		nicotinamide riboside transporter PnuC	MP; TSM	CTTCACCTCGAAGAA	5.50e-4
607	3392783	3396080	3297	3393291	19.7668	-1.09897	Promoter+	D3C65_15950	PA1939		ATP-dependent endonuclease	HUU	TTGCGACGAGAATAA	1.40e-4
						1.14512	Terminator+	D3C65_15945	PA1940		catalase	HUU
608	3396807	3398862	2055	3398148	11.4172	-1.26967	gene_body	D3C65_15965			ATP-dependent helicase		ATGCGTCGCAAAACA	1.39e-3
613	3444356	3445355	999	3445015	5.37646		gene_body	D3C65_16160	PA1899		phenazine biosynthesis protein PhzA 2	SF
617	3456587	3457130	543	3456894	7.1425	-1.17125	gene_body	D3C65_16215	PA1888		alpha/beta hydrolase	HUU	CAAGGACAGGAACTA	2.20e-3
618	3479069	3479967	898	3479670	17.0156	-1.01811	Promoter+	D3C65_16290	PA1873		magnesium transporter CorA	MP	TTCCAACGGAAAGCA	1.41e-5
						1.21959	Promoter-	D3C65_16285	PA1874		Ig-like domain repeat protein	ARS
621	3500639	3501193	554	3500880	8.84592	1.36574	Promoter+	D3C65_16390	PA1854		HPP family protein	HUU	TTCGAAGCGAAAGAA	4.86e-6
							Terminator+	D3C65_16385	PA1855		hypothetical protein	HUU
628	3521427	3521996	569	3521743	6.74254	-1.21318	Promoter-	D3C65_16495	PA1836		TetR/AcrR family transcriptional regulator	TR	TTTATTCTAGAAAAA	3.06e-4
						-1.04622	Promoter+	D3C65_16500	PA1835		DUF4442 domain-containing protein	HUU
634	3542209	3542994	785	3542754	5.25295	1.01296	gene_body	D3C65_16600	PA1815		ribonuclease H	DRRMR	ATGACAGATAAAGAA	7.62e-4
637	3555683	3557627	1944	3557277	25.9638	-1.1354	gene_body	D3C65_16665	PA1803		endopeptidase La	AP; TPTMD	TTTCCTCGGGAATGA	1.83e-4
640	3560460	3563959	3499	3563041	12.9615	-1.50523	gene_body	D3C65_16680	PA1800		trigger factor	CD; CHSP	TTTCTGTTGAAAGCA	3.45e-4
641	3567282	3568593	1311	3568149	5.17068	1.11919	Promoter+	D3C65_16720	PA1796		bifunctional methylenetetrahydrofolate dehydrogenase/methenyltetrahydrofolate cyclohydrolase	BCPGC; NBM; TPTMD	AATGCAGATGAATAA	5.50e-4
						1.24736	Promoter-	D3C65_16715	PA1796.1		tRNA-Arg	NCRNA
646	3592954	3595183	2229	3594374	19.7265	1.08631	gene_body	D3C65_16825	PA1776	sigX	RNA polymerase sigma factor SigX	TR	ATAGTTGGGTAAATA	3.45e-4
648	3601231	3602777	1546	3601559	24.4558	-1.08479	Promoter+	D3C65_16865	PA1769		kinase/pyrophosphorylase	HUU	GTCCGAGATGAAGAA	1.40e-4
							Terminator+	D3C65_16860			phosphoenolpyruvate synthase
649	3603048	3603774	726	3603465	6.27407	-1.02758	gene_body	D3C65_16875	PA1767		hypothetical protein	MP	GTTGGAGACGAAGCT	6.15e-4
655	3621009	3621458	449	3621243	5.02152	-1.32686	Promoter-	D3C65_16945	PA1754	cysB	HTH-type transcriptional regulator CysB	TR	TTTGAGGAATAAAAT	4.38e-4
						-1.15565	Terminator-	D3C65_16950	PA1753		universal stress protein	HUU
658	3627155	3628124	969	3627825	11.1015	-1.34195	Terminator+	D3C65_16995	PA1745		hypothetical protein	HUU	TATCGACAGAAATGA	6.85e-4
							Promoter+	D3C65_17000	PA1744		hypothetical protein	HUU
659	3628826	3629443	617	3629066	8.26482	1.31349	gene_body	D3C65_17010	PA1742		amidotransferase	CCC; PE	GTTGTAGATGACGAA	4.94e-3
668	3690278	3690922	644	3690702	5.63497	-1.3088	Promoter+	D3C65_17370	PA1672		VOC family protein	HUU	ACAGGACAGGAAGGA	2.20e-3
						-1.10189	Promoter-	D3C65_17365	PA1673		hemerythrin	HUU
670	3705000	3706065	1065	3705785	7.25922	1.25673	gene_body	D3C65_17430	PA1660	tssF	type VI secretion system baseplate subunit TssF	PSE	GTAAAGCGCGAAAAA	5.50e-4
671	3706402	3707976	1574	3706699	12.6762	1.25673	gene_body	D3C65_17430	PA1660	tssF	type VI secretion system baseplate subunit TssF	PSE	CTGGAACGCGAAGTA	1.40e-4
672	3708454	3709391	937	3709081	9.57138	1.1189	gene_body	D3C65_17445	PA1658	tssC	type VI secretion system contractile sheath large subunit	PSE	TTCCAGGCCGAAGAA	5.75e-5
683	3766868	3767430	562	3767140	7.34764	-1.08693	gene_body	D3C65_17720	PA1605		amidohydrolase	HUU
686	3777442	3778079	637	3777799	12.5269	-3.86904	gene_body	D3C65_17765	PA1596	htpG	molecular chaperone HtpG	CHSP	TTCGCGGAGGAAGAT	1.05e-4
688	3782727	3783295	568	3782945	7.41246	-1.55314	Terminator-	D3C65_17800	PA1589		succinyl-CoA ligase subunit alpha	EM	TTGGGGGTGTTAGGA	8.10e-3
						-1.11678	Promoter-	D3C65_17795	PA1590		branched-chain amino acid transport system 2 carrier protein	TSM
695	3793594	3796425	2831	3794833	10.2073	-1.24931	Promoter-	D3C65_17840	PA1581	sdhC	succinate dehydrogenase, cytochrome b556 subunit	EM	TTAGGCTACTAATGA	3.06e-4
						-1.07341	Promoter+	D3C65_17845	PA1580		type II citrate synthase	EM
701	3815153	3815627	474	3815390	7.22219	-1.56681	Promoter+	D3C65_17955	PA1561		PAS domain S-box protein	AP; CHE	TTTCACGAGGAAAAA	9.09e-5
						-1.17448	Terminator+	D3C65_17950	PA1562		aconitate hydratase	EM
706	3825771	3826262	491	3826012	6.96892	1.12494	gene_body	D3C65_18010			ferredoxin		GTAGGCGTGCAACTA	1.26e-2
710	3837728	3838949	1221	3838246	16.973	-1.02344	gene_body	D3C65_18080	PA1538		Baeyer-Villiger monooxygenase	PE	TTCGAAGGAGAAGGA	9.99e-7
714	3850231	3851086	855	3850480	9.67294	-1.04003	Promoter-	D3C65_18135	PA1528	zipA	cell division protein ZipA	CD	TTCCCACGCGATACA	4.91e-4
						1.01223	Terminator-	D3C65_18140	PA1527	smc	chromosome segregation protein SMC	HUU
717	3865370	3866030	660	3865615	6.06746	-1.28027	Promoter+	D3C65_18195	PA1517	puuE	allantoinase PuuE	HUU	ATTGTATACAAAAAA	4.16e-5
						-1.09823	Promoter-	D3C65_18190	PA1518	uraH	hydroxyisourate hydrolase	HUU
719	3870164	3870844	680	3870449	5.33272	-1.17089	Terminator+	D3C65_18215	PA1513		hypothetical protein	MP	ATAGAACGCTAGGGA	1.04e-3
						1.1493	Promoter+	D3C65_18220		hcp	type VI secretion system tube protein Hcp
720	3874166	3877889	3723	3877575	16.3788	-1.05955	Terminator+	D3C65_18240	PA1508		PAAR domain-containing protein	HUU	TTTGTATACAAAGTA	3.84e-6
						1.35999	Promoter+	D3C65_18245	PA1507		purine permease	MP; TSM
722	3882364	3882878	514	3882604	6.88254	1.01202	Promoter-	D3C65_18270	PA1503		heme-binding protein	HUU	TTTCCATAATAAAAA	1.60e-4
						1.36143	Promoter+	D3C65_18275	PA1502	gcl	glyoxylate carboligase	CIM
731	3959913	3961316	1403	3960512	13.7536	-15.2331	Promoter-	D3C65_18645	PA1429		cation-transporting P-type ATPase	MP; TSM	TTGCAGTTGAAAGCA	4.61e-8
						-1.03977	Terminator-	D3C65_18650	PA1428		GNAT family N-acetyltransferase	HUU	TTGCAGTTGAAAGCA	6.85e-4
734	3969339	3969987	648	3969667	17.5241	1.13053	gene_body	D3C65_18695	PA1419		cytosine permease	MP; TSM	TTCGGGGTCGAACAG	2.38e-4
737	3998636	4002064	3428	3999330	16.3666	-1.19268	Promoter+	D3C65_18830	PA1393	cysC	adenylyl-sulfate kinase	AABM; CIM; NBM	TTAGGTATTTAAGCA	3.06e-4
						1.42443	Promoter-	D3C65_18825	PA1394		hypothetical protein	HUU
740	4005654	4014896	9242	4012910	14.999	1.15633	gene_body	D3C65_18880	PA1383		hypothetical protein	HUU	TTGGCACCATAATAA	7.62e-4
742	4018415	4019209	794	4018984	7.12526	1.11953	gene_body	D3C65_18900	PA1379		oxidoreductase	PE	TTCCAGGGCGAACTT	4.91e-4
744	4025695	4034283	8588	4033576	26.6332	-1.19186	gene_body	D3C65_18955	PA1368		IS1182-like element ISPa22 family transposase	HUU	TTCAAAGGCGAAGAA	1.78e-6
745	4035236	4036393	1157	4035713	7.00756	-1.36557	gene_body	D3C65_18970	PA1366		cell filamentation protein Fic	HUU	TTCGAAGGAGAAGTG	3.51e-5
748	4052441	4053885	1444	4053607	8.67842	-1.35445	gene_body	D3C65_19070	PA1346		aminotransferase class I/II-fold pyridoxal phosphate-dependent enzyme	HUU	TTTATGTTGGAAGTG	2.20e-3
749	4058171	4059286	1115	4058521	13.1449	-1.44063	Promoter-	D3C65_19085	PA1343		sn-glycerol-3-phosphate transporter	HUU	TTTGAAAGTAAAAGA	2.06e-5
						-1.26225	Promoter+	D3C65_19090	PA1342		glutamate/aspartate ABC transporter substrate-binding protein	AABM; TSM
755	4100631	4101215	584	4100865	8.32115	1.05639	gene_body	D3C65_19300	PA1303	lepB	signal peptidase I	PE	TTCGCGCTCGATGGA	3.06e-4
756	4113894	4115281	1387	4114792	21.1462	-1.0563	Terminator+	D3C65_19370	PA1289		hypothetical protein	HUU	TCTGTATGTAAAAAA	9.39e-4
						1.19951	Promoter+	D3C65_19375	PA1288		transporter	MP; TSM
758	4135721	4136457	736	4136054	18.4079	1.14472	Promoter+	D3C65_19470	PA1269		GntR family transcriptional regulator	TR	TTAGCTTGCTAATAA	4.90e-5
						5.02844	Promoter-	D3C65_19465	PA1270		FUSC family protein	HUU
760	4159407	4160319	912	4159829	7.87731		gene_body	D3C65_19585			3-(3-hydroxyphenyl)propionate hydroxylase		TTACAACTTAAAGGG	3.06e-4
761	4165998	4167214	1216	4166393	16.6784	1.04071	Promoter+	D3C65_19615	PA1244		hypothetical protein	HUU	TTCCTAAACGAATTA	1.21e-4
						1.0756	Promoter-	D3C65_19610	PA1245		hypothetical protein	MP; SF
762	4172477	4172951	474	4172735	6.06256	-1.21532	Promoter+	D3C65_19635	PA1240		enoyl-CoA hydratase	PE	TTCGGTAGGTAACTA	3.06e-4
						1.26854	Promoter-	D3C65_19630	PA1241		TetR/AcrR family transcriptional regulator	TR
765	4203690	4204181	491	4203914	7.92922		gene_body	D3C65_19780	PA1211		alpha/beta hydrolase	HUU	TAAGGGCACGAAGGA	1.60e-4
770	4215594	4216244	650	4215905	8.68159	-2.00677	Terminator-	D3C65_19850	PA1197		NAD-dependent protein deacylase 2	HUU	TTAGCCCGCTAGTAA	2.01e-3
						-1.2825	Promoter-	D3C65_19845	PA1198		peptidoglycan endopeptidase	HUU
773	4247401	4248670	1269	4248340	12.0952	1.02997	Promoter-	D3C65_20000	PA1168		hypothetical protein	HUU	TATCCACAATAATTA	1.68e-3
						1.10664	Terminator-	D3C65_20005	PA1167		polysaccharide lyase family 7 protein	HUU
775	4260522	4261132	610	4260839	6.1121	-1.02623	Promoter+	D3C65_20060	PA1156		ribonucleoside-diphosphate reductase subunit alpha	NBM	GACGTACTGAAAGCA	1.53e-3
						1.03566	Promoter-	D3C65_20055	PA1157		DNA-binding response regulator	TCRS; TR
778	4267371	4269012	1641	4268338	7.27387	-1.28584	Terminator-	D3C65_20090			hypothetical protein		TTCGGATATAAAGGA	7.60e-6
						-1.22349	Promoter-	D3C65_20085			colicin E3
784	4294502	4295178	676	4294834	13.8226	-1.05886	gene_body	D3C65_20225	PA1127		aldo/keto reductase	AP; PE	TTCGGTGTCAAATCA	4.16e-5
786	4299983	4300512	529	4300262	8.50218	-1.27137	Promoter-	D3C65_20255	PA1122		peptide deformylase	TPTMD	TTCGGTGTCAAATCA	4.16e-5
						1.10014	Promoter+	D3C65_20260	PA1121		YfiR family protein	CWLC
793	4327721	4328866	1145	4328456	18.536	-1.23863	gene_body	D3C65_20405	PA1095		flagellar protein FliS	HUU	TTTCAGTGCGAAATA	4.90e-5
800	4353104	4354104	1000	4353340	5.37239	-1.01854	gene_body	D3C65_20515	PA1074		branched chain amino acid ABC transporter substrate-binding protein	TSM	CTTCAAGGCGAAGAA	4.90e-5
801	4362622	4363059	437	4362826	6.65775	-1.27702	Promoter+	D3C65_20555	PA1066		short chain dehydrogenase	PE	TTCATAGGGAAACAA	9.09e-5
						-1.17775	Promoter-	D3C65_20550	PA1067		LysR family transcriptional regulator	TR
808	4397518	4398140	622	4397879	6.55781	-1.05727	Terminator-	D3C65_20740	PA1030		RES domain-containing protein	HUU	TTTGTGCACAAATTT	4.38e-4
						1.11495	Promoter-	D3C65_20735	PA1031	rmuC	DNA recombination protein RmuC	HUU
809	4406462	4406962	500	4406733	6.99946	-1.10713	gene_body	D3C65_20785	PA1022		acyl-CoA dehydrogenase	PE	TTCGGACTGGAATAT	6.72e-5
811	4417090	4419393	2303	4417477	6.95173	-1.02973	gene_body	D3C65_20835	PA1014		glycosyltransferase	PE
815	4427691	4428614	923	4427933	5.00786	-1.00728	Promoter+	D3C65_20895	PA1003		LysR family transcriptional regulator	BCPGC; TR	ATTAACGTTAAATAA	1.39e-3
						1.10715	Promoter-	D3C65_20890	PA1004		quinolinate synthase	AABM; BCPGC
816	4436810	4438892	2082	4437091	9.58181	-1.55571	Promoter-	D3C65_20930	PA0996		anthranilate--CoA ligase	BCPGC	TTTCGGGGAGAAGAA	2.96e-5
						1.05717	Promoter+	D3C65_20935	PA0995		methylated-DNA--[protein]-cysteine S-methyltransferase	DRRMR
817	4439717	4443571	3854	4442628	9.92029	-1.10584	gene_body	D3C65_20955	PA0991		Hpt domain-containing protein	TCRS	TTGGAAGGCAAACTA	2.48e-5
818	4445226	4446392	1166	4445556	6.71907	-1.2554	gene_body	D3C65_20970	PA0988		acyl-CoA thioesterase	HUU	TTCCAGCACAAAGTA	2.48e-5
820	4449165	4453429	4264	4452459	5.93104	1.01091	gene_body	D3C65_21010	PA0981		hypothetical protein	HUU	TTTGAAAATGAAAAA	9.40e-6
821	4454086	4455432	1346	4454827	9.99728		gene_body	D3C65_21030	PA0977		hypothetical protein	HUU	TTAGAAACAGAAAAG	8.47e-4
829	4469115	4470350	1235	4469688	30.0392	-1.15562	Promoter-	D3C65_21125	PA0959		HIT domain-containing protein	HUU	TTTGAAAGCAAACGA	2.48e-5
						-1.07775	Promoter+	D3C65_21130	PA0958		outer membrane porin OprD	TSM
837	4484394	4486427	2033	4484713	17.1178	-1.51912	Promoter-	D3C65_21220	PA0942		MarR family transcriptional regulator	TR	TATCGACTAAAAACA	9.39e-4
						1.39226	Promoter+	D3C65_21225	PA0941		thioredoxin family protein	HUU
838	4486964	4487683	719	4487329	14.0493	-1.07908	Promoter-	D3C65_21245	PA0938		chain-length determining protein	HUU	CTGGAATGCGAAGCA	3.89e-4
						-1.01036	Terminator-	D3C65_21250	PA0937		DUF2058 family protein	HUU
847	4523620	4524926	1306	4524226	8.54229	1.09354	gene_body	D3C65_21435	PA0905	csrA	carbon storage regulator	AP; TPTMD	TTAGATAAAAATTAA	1.26e-3
856	4548672	4549065	393	4548891	5.27392	-1.04062	Promoter-	D3C65_21540	PA0884		c4-dicarboxylate-binding protein	TSM	GTTCAAGACGATGGT	5.72e-3
							Terminator-	D3C65_21545	PA0883		CoA ester lyase	PE
860	4567217	4567754	537	4567471	6.11276	-2.76291	gene_body	D3C65_21640	PA0866		amino acid permease	TSM	TCAGGATGCGATAGA	4.58e-3
865	4593148	4594187	1039	4593833	14.5195	1.1242	Promoter+	D3C65_21755	PA0844		hemolytic phospholipase C	SF	TTTCATGGCGATAAT	1.53e-3
						1.12679	Terminator+	D3C65_21750	PA0845		neutral ceramidase	HUU
870	4613338	4615502	2164	4615280	5.24332	1.05085	gene_body	D3C65_21860	PA0825		NINE protein	HUU	TTCAGACTGTAGTGA	4.94e-3
871	4616495	4620102	3607	4619122	13.4856	1.14695	Promoter-	D3C65_21880	PA0820		HNH endonuclease	HUU	CTACATGCCTAACGA	6.14e-3
						1.30082	Terminator-	D3C65_21885	PA0819		hypothetical protein	HUU
872	4631728	4632685	957	4632030	9.64462	1.09137	Promoter-	D3C65_21950	PA0806		hypothetical protein	MP	TTCAGGTACTAATCA	1.15e-3
						1.65689	Promoter+	D3C65_21955	PA0805		hypothetical protein	HUU
875	4663738	4664261	523	4663990	6.31321	1.03594	Promoter+	D3C65_22080	PA0781		TonB-dependent receptor	HUU	TACCGACACAAAAAG	1.04e-3
						1.26872	Promoter-	D3C65_22075	PA0782	putA	bifunctional proline dehydrogenase/L-glutamate gamma-semialdehyde dehydrogenase PutA	AABM
884	4717527	4718669	1142	4718016	12.1268	1.25847	gene_body	D3C65_22360	PA0729		type II toxin-antitoxin system RelE/ParE family toxin	HUU	TTTGGATGAGATTGA	4.91e-4
886	4723111	4724587	1476	4723682	16.0604		gene_body	D3C65_22390	PA0724		attachment protein	RPTP	TTTGGCCGGGAACAG	6.15e-4
888	4726307	4730989	4682	4728230	8.99406	-1.10828	gene_body	D3C65_22440	PA0716		ATP-binding cassette domain-containing protein	HUU	TTCAGATATAAATGA	2.70e-4
900	4787823	4792879	5056	4788486	12.8258	-1.3	gene_body	D3C65_22690			23S ribosomal RNA		TATGTTCGGAAAAGA	4.38e-4
901	4793170	4794173	1003	4793603	9.17735	-1.44188	Promoter-	D3C65_22705			16S ribosomal RNA		TTCGGTCCCGAAAGG	8.47e-4
							Terminator-	D3C65_22710			exonuclease SbcD
905	4819201	4820227	1026	4819815	17.6596	2.07627	gene_body	D3C65_22785	PA4295		type 4b pilus Flp prepilin peptidase	MA	TTCGAAGGCGAACTT	4.16e-5
907	4842748	4844355	1607	4843933	11.3465	1.15441	gene_body	D3C65_22900	PA4316		exodeoxyribonuclease I	DRRMR	TTGTCCCATGAAGAA	2.84e-3
911	4866692	4867326	634	4867130	6.30301	-1.06631	gene_body	D3C65_23010	PA4338		acyltransferase	MP	ATCGGACTGGAATGG	8.47e-4
913	4880102	4881933	1831	4880773	16.5466	-11.1141	Promoter-	D3C65_23080	PA4352		universal stress protein	HUU	TTTCAGTCCGAAGCA	6.51e-8
						-1.0895	Terminator-	D3C65_23085	PA4353		ACP phosphodiesterase	HUU	TTCGGACTGAAACAA	7.60e-6
917	4916315	4917379	1064	4916624	5.7997	-1.6535	gene_body	D3C65_23255	PA4385		molecular chaperone GroEL	CHSP	TTCGATTTAGAGGAA	6.15e-4
927	4955038	4956732	1694	4955672	14.1557	-1.06175	Terminator-	D3C65_23445	PA4421.1	rnpB	RNase P RNA component class A	NCRNA	TTAGAAGTAAAAGAG	4.16e-5
						1.02816	Promoter-	D3C65_23440	PA4421		division/cell wall cluster transcriptional repressor MraZ	HUU
929	4959269	4961546	2277	4960007	10.7545	-1.11473	gene_body	D3C65_23465	PA4425		phosphoheptose isomerase	PE	TTCGGGAGTGAAGAA	1.71e-5
930	4962439	4965837	3398	4964402	5.0379	1.04734	Terminator-	D3C65_23500	PA4432		30S ribosomal protein S9	TPTMD	TCAGGCCTTTAAGTA	4.24e-3
						1.10458	Promoter-	D3C65_23495	PA4431	petA	ubiquinol-cytochrome c reductase iron-sulfur subunit	PE
932	4970862	4971657	795	4971405	12.369	-1.10769	Terminator-	D3C65_23535	PA4439		tryptophan--tRNA ligase	AABM; TPTMD	ATCGGTAGCAATGCA	2.01e-3
						1.31174	Promoter-	D3C65_23530	PA4438	zapE	cell division protein ZapE	HUU
939	4988357	4988837	480	4988618	6.81873	1.05481	Promoter-	D3C65_23620	PA4456		ABC transporter ATP-binding protein	TSM	TACGGACAGAAAAAA	5.75e-5
						1.25224	Promoter+	D3C65_23625	PA4457		KpsF/GutQ family sugar-phosphate isomerase	SF
942	4993079	4994361	1282	4993624	5.55635	1.00211	gene_body	D3C65_23650	PA4462		RNA polymerase sigma-54 factor	TR	TTTCGAGCTGAAATA	1.60e-4
951	5026744	5027174	430	5026929	6.51789	1.33098	gene_body	D3C65_23800	PA4492		DUF2135 domain-containing protein	HUU	TTACCTACTGAAGCA	1.53e-3
954	5032060	5032742	682	5032566	5.01167	1.01913	gene_body	D3C65_23820	PA4496		ABC transporter substrate-binding protein	TSM	CTGGCAGGCGAAGCT	2.01e-3
955	5035392	5037133	1741	5036367	8.26112	-1.25696	Promoter+	D3C65_23840	PA4500		ABC transporter substrate-binding protein	TSM	TTCGCAAGAGAAATG	3.89e-4
						1.02121	Terminator+	D3C65_23835	PA4499		cupin domain-containing protein	TR
956	5041337	5042115	778	5041885	6.02616	-1.1808	gene_body	D3C65_23860	PA4503		ABC transporter permease subunit	MP; TSM	ATAGCGTGAGAAACT	2.84e-3
961	5060425	5061239	814	5060750	14.5846	1.09067	gene_body	D3C65_23940	PA4519		type III PLP-dependent enzyme	AABM	TTCAGGGGCGAAATA	7.83e-5
964	5068337	5072110	3773	5068801	6.98801	-1.15384	gene_body	D3C65_23975	PA4525		prepilin-type cleavage/methylation domain-containing protein	MA	GTCGCAGTAGAAGCA	2.38e-4
967	5089369	5090192	823	5089592	7.555	1.03536	gene_body	D3C65_24080			HNH endonuclease		TTAGGACTGAAAAAA	2.31e-6
970	5097257	5098816	1559	5097876	7.88041	-1.22958	gene_body	D3C65_24140			transcriptional regulator		GATGAGTTGAAAGAA	1.39e-3
974	5106216	5108594	2378	5107530	9.01969	-1.21595	gene_body	D3C65_24200		topA	type I DNA topoisomerase		GTTGCCTTCAAAGAG	2.40e-3
977	5112856	5113886	1030	5113349	6.918	-1.05706	gene_body	D3C65_24215			DEAD/DEAH box helicase
982	5124589	5128813	4224	5126619	6.47033	-1.05166	gene_body	D3C65_24285			DUF3577 domain-containing protein		GTGCAGGTCGAAATA	1.68e-3
985	5135501	5136662	1161	5135996	9.5451	-1.02023	gene_body	D3C65_24345			hypothetical protein		ATCGAAGGCGATCGA	5.50e-4
986	5137112	5150408	13296	5150072	16.7704	-1.13483	gene_body	D3C65_24390		merA	mercury(II) reductase		TAAGGACGTGAAGCA	9.09e-5
987	5151491	5161567	10076	5159034	16.0568	-1.1894	Promoter-	D3C65_24440			site-specific integrase		TTAGTAAATGAATTA	7.83e-5
							Terminator-	D3C65_24445			hypothetical protein
991	5168045	5171033	2988	5170080	5.41088	-1.92469	gene_body	D3C65_24515			DUF2845 domain-containing protein		TTGGTACCAGAAGCT	2.40e-3
996	5179384	5182162	2778	5180963	5.75029	1.01263	gene_body	D3C65_24585			hypothetical protein		TTTGCAGAGGAGGGA	3.89e-4
998	5185512	5189750	4238	5188608	14.4022	-1.30195	gene_body	D3C65_24635			hypothetical protein		TTCGAAGAAGAAACG	2.09e-4
999	5190016	5190883	867	5190536	6.14054	-1.49943	gene_body	D3C65_24645			IS256 family transposase		TACCCGCCCTAAACA	5.32e-3
1000	5191247	5194673	3426	5192791	11.0671	-1.21596	gene_body	D3C65_24655			site-specific integrase		AATGGAGACGAAAGG	2.20e-3
1003	5207908	5209100	1192	5208281	7.78677	1.31507	gene_body	D3C65_24740	PA4554		type 4a pilus biogenesis protein PilY1	MA	GTTCGACGCGAAGAA	5.75e-5
1009	5223080	5224650	1570	5223576	17.4906	-1.04339	gene_body	D3C65_24805	PA4567		50S ribosomal protein L27	TPTMD	TTGCGGGTAGAACCG	7.57e-3
1010	5229199	5229874	675	5229357	7.26535	1.01751	gene_body	D3C65_24840	PA4574		TIGR00645 family protein	HUU	CATGGACGCGAAGAA	2.38e-4
1011	5235867	5236432	565	5236090	6.77151	1.158	gene_body	D3C65_24870	PA4580		NADAR family protein	HUU	TTCGCTGAAGAAATA	4.16e-5
1014	5245334	5246592	1258	5246129	13.5429	1.05267	Promoter-	D3C65_24915	PA4588		NADP-specific glutamate dehydrogenase	AABM	ATTGTTCACAAAACT	1.68e-3
						1.18047	Terminator-	D3C65_24920	PA4589		hypothetical protein	MP; TSM
1015	5247562	5249522	1960	5249125	9.53641	1.01039	Terminator-	D3C65_24930	PA4591		HlyD family efflux transporter periplasmic adaptor subunit	HUU	TTAGGTTGCCAACTA	1.53e-3
						1.03109	Promoter-	D3C65_24925	PA4590		protein activator	CCC; TSM
1017	5262518	5263031	513	5262729	8.58691	-1.15347	gene_body	D3C65_24975	PA4599		multidrug efflux RND transporter periplasmic adaptor subunit MexC	ARS; TSM	ATTGCACGCAAATCA	9.09e-5
1022	5279083	5279961	878	5279431	12.5914	-1.32775	Promoter-	D3C65_25050			hypothetical protein		TTTAGAGGAAAAACA	1.60e-4
						-1.17672	Promoter+	D3C65_25055	PA4614		large conductance mechanosensitive channel protein MscL	AP; MP; TSM
1030	5310483	5311256	773	5311020	8.59864	1.49924	gene_body	D3C65_25170	PA4635		MgtC/SapB family protein	HUU	ATGGATTGGAAAGTA	3.45e-4
1034	5321941	5322571	630	5322157	5.67211	1.11002	Terminator+	D3C65_25240	PA4647		uracil-xanthine permease	MP; TSM	TTTAATTACAAAGTA	1.05e-4
						1.53455	Promoter+	D3C65_25245	PA4648		spore coat U domain-containing protein	CWLC; MA
1043	5353714	5355780	2066	5354699	15.6027		gene_body	D3C65_25405			attachment protein		TTTGGCCGGGAACAG	6.15e-4
1044	5356068	5362698	6630	5362269	6.24417	-1.19461	Promoter-	D3C65_25475	PA4674.1		plasmid maintenance system killer protein		TTAAGGGTTAATGAA	1.26e-3
						-1.04039	Terminator-	D3C65_25480			integrase
1049	5383016	5388338	5322	5383926	13.1261	-1.32689	gene_body	D3C65_25575	PA4690.2		23S ribosomal RNA	NCRNA	TATGTTCGGAAAAGA	4.38e-4
1050	5388600	5389485	885	5389041	10.5267	-1.4212	Promoter-	D3C65_25590	PA4690.5		16S ribosomal RNA	NCRNA	TTCGGTCCCGAAAGG	8.47e-4
						-1.26173	Terminator-	D3C65_25595	PA4691	msrQ	protein-methionine-sulfoxide reductase heme-binding subunit MsrQ	HUU
1053	5392737	5396496	3759	5396242	7.79811	1.07167	Terminator-	D3C65_25630	PA4698		YqcC family protein	HUU	TTCGGCAGTAAAGAA	4.90e-5
						1.15112	Terminator+	D3C65_25625	PA4697		DUF4124 domain-containing protein	HUU
1061	5427653	5428790	1137	5427999	7.13794	-1.27014	Terminator+	D3C65_25775	PA4726		sigma-54-dependent Fis family transcriptional regulator	CCC; TCRS; TR	TTGGCACAACAACAA	3.09e-3
						1.23601	Promoter+	D3C65_25780	PA4727	pcnB	polynucleotide adenylyltransferase PcnB	TRNAPD
1065	5444357	5445612	1255	5444653	10.415	1.44083	gene_body	D3C65_25845	PA4740	pnp	polyribonucleotide nucleotidyltransferase	TRNAPD	TTCAAGCGTGAAGGA	1.05e-4
1069	5453978	5454591	613	5454294	11.345	-1.36468	gene_body	D3C65_25905	PA4749		phosphoglucosamine mutase	CWLC	GTCAGTCCCGAAGTA	2.20e-3
1070	5456092	5458386	2294	5457187	20.5956	-1.48065	Promoter-	D3C65_25915	PA4751	ftsH	ATP-dependent zinc metalloprotease FtsH	CD	TTCCGGCCAAAAGTA	4.38e-4
						-1.01894	Terminator-	D3C65_25920	PA4752		ribosomal RNA large subunit methyltransferase E	CD
1075	5470857	5471843	986	5471157	5.04029	-1.07875	gene_body	D3C65_25985	PA4764		transcriptional repressor	TR
1077	5490905	5491401	496	5491155	5.61365	-1.18879	Promoter-	D3C65_26085	PA4783	yedA	drug/metabolite exporter YedA	MP	TTTCCATGGAAAGAA	1.16e-5
						1.01841	Promoter+	D3C65_26090	PA4784		Lrp/AsnC family transcriptional regulator	TR
1081	5541043	5541491	448	5541251	5.60315	-1.13951	Promoter-	D3C65_26325	PA4829	lpdA	dihydrolipoyl dehydrogenase	EM	GTTGCAGGAAAATTA	2.70e-4
						-1.01027	Promoter+	D3C65_26330	PA4830		PaaI family thioesterase	HUU
1082	5542943	5543717	774	5543347	24.0156	-1.12345	Promoter-	D3C65_26340	PA4832		SDR family oxidoreductase	PE	TTAAGTGTGTAATAT	2.20e-3
						-1.06807	Promoter+	D3C65_26345	PA4833		hemolysin III family protein	MP
1089	5578599	5579119	520	5578840	8.58838		gene_body	D3C65_26480	PA4859	urtB	urea ABC transporter permease subunit UrtB	MP; TSM	TTTCAGGGCGAACAG	4.38e-4
1091	5589805	5590429	624	5590081	12.6156	1.34235	gene_body	D3C65_26550	PA4873		Hsp70 family protein	CHSP	TTCGTACTGGAAGGA	4.86e-6
1095	5636820	5637476	656	5637138	15.7991	-1.19427	Promoter-	D3C65_26770	PA4917		nicotinate-nicotinamide nucleotide adenylyltransferase	HUU	TTCGCAGTGGAAGGT	6.72e-5
						1.0879	Promoter+	D3C65_26775	PA4918		nicotinamidase	HUU
1096	5638863	5639352	489	5639104	6.89771	-1.34972	Promoter+	D3C65_26785	PA4920		NAD(+) synthetase	AABM; BCPGC	TTAGGTGCGAAAGGA	1.05e-4
						1.14438	Terminator+	D3C65_26780	PA4919	pncB	nicotinate phosphoribosyltransferase	BCPGC
1098	5656197	5657402	1205	5657198	6.78602	-1.03778	Terminator-	D3C65_26865	PA4936	rlmB	23S rRNA (guanosine(2251)-2'-O)-methyltransferase RlmB	TRNAPD
						1.13474	Promoter-	D3C65_26860	PA4935		30S ribosomal protein S6	TPTMD
1099	5660740	5661322	582	5660961	5.98958	-1.03229	Promoter-	D3C65_26870	PA4937		ribonuclease R	TRNAPD	GTAACACGGAAACGA	1.84e-3
						1.44212	Promoter+	D3C65_26875	PA4937.1		tRNA-Leu	NCRNA
1101	5696609	5697064	455	5696823	5.29497	1.04876	gene_body	D3C65_27035	PA4967	parE	DNA topoisomerase IV subunit B	DRRMR
1108	5737486	5738122	636	5737812	9.44338	-1.06465	gene_body	D3C65_27205	PA5000		glycosyltransferase	CWLC; PE	ATAGGAAGCGATGAT	1.84e-3
1113	5755203	5755645	442	5755400	6.57616	-1.04619	Promoter+	D3C65_27280	PA5015		pyruvate dehydrogenase E1 component	AABM; EM	TTAGTAGTAAAACTA	4.90e-5
						1.13451	Promoter-	D3C65_27275	PA5014		glutamine-synthetase adenylyltransferase	TPTMD
1118	5779381	5779979	598	5779675	12.1135	1.22358	Promoter+	D3C65_27370	PA5030		MFS transporter	MP; TSM	TTATGTGGCAAAGGA	3.45e-4
						1.26041	Promoter-	D3C65_27365	PA5029		LysR family transcriptional regulator	TR
1119	5791302	5791866	564	5791571	8.54427	1.03229	Terminator-	D3C65_27405	PA5037		cell division protein	HUU	GTAGATGACTAAAAA	2.38e-4
						1.17384	Promoter-	D3C65_27400	PA5036		glutamate synthase large subunit	AABM
1122	5799925	5800953	1028	5800238	8.19731	-1.05233	Promoter+	D3C65_27445	PA5045		penicillin-binding protein 1A	CWLC	ATAGGACAGGAAAAA	2.48e-5
						1.06034	Promoter-	D3C65_27440	PA5044		pilus assembly protein PilM	MA
1124	5821786	5822555	769	5821995	5.91499	-1.12894	Promoter-	D3C65_27540	PA5062		polyhydroxyalkanoic acid system protein	HUU	GATGTGGGGAAAGTG	7.07e-3
						1.07548	Promoter+	D3C65_27545	PA5063		ubiquinone/menaquinone biosynthesis C-methyltransferase UbiE	BCPGC; EM
1130	5864096	5864621	525	5864366	7.22848	-6.08766	Promoter-	D3C65_27730	PA5100	hutU	urocanate hydratase	AABM	TTTCTGTAGTTAAGA	1.14e-5
						1.01403	Terminator-	D3C65_27735	PA5101		phosphate/phosphite/phosphonate ABC transporter substrate-binding protein	HUU	TTCTGTAGTTAAGAA	1.39e-3
1143	5922767	5923179	412	5922998	5.64149	1.40624	gene_body	D3C65_28035	PA5156		methyltransferase	HUU	TTCGGACACGATGCA	1.05e-4
1144	5924055	5924727	672	5924406	6.10989	1.11551	Promoter+	D3C65_28040	PA5157		MarR family transcriptional regulator	TR	AAGGGATAGGAAGGA	1.68e-3
						1.40624	Terminator+	D3C65_28035	PA5156		methyltransferase	HUU
1148	5939674	5940671	997	5940238	23.1516	-9.38176	Promoter+	D3C65_28110	PA5170		arginine:ornithine antiporter	AABM; MP; TSM	TTTGAGTAGGAAGCT	9.03e-7
						1.54976	Terminator+	D3C65_28105	PA5169		C4-dicarboxylate transporter	MP; TSM	TTCCTACTCAAAGTA	1.16e-5
1162	6019006	6020306	1300	6019630	6.62639	-1.06676	Terminator-	D3C65_28475	PA5240	trxA	thioredoxin TrxA	EM; NBM; TPTMD	TTCGAGTAGGAAGTG	2.38e-4
						-1.02018	Promoter-	D3C65_28470	PA5239	rho	transcription termination factor Rho	TRNAPD
1165	6025043	6025604	561	6025351	8.49204	1.21643	gene_body	D3C65_28495	PA5244		DedA family protein	MP	TTCGCCCTCGAAGAA	9.40e-6
1169	6045432	6046864	1432	6046294	6.00626	1.1671	gene_body	D3C65_28600	PA5264		hypothetical protein	MP	TTCGAATAAAAAATA	1.16e-5
1171	6052641	6053505	864	6052894	9.9634	-1.04296	Promoter-	D3C65_28615	PA5267	hcp	type VI secretion system tube protein Hcp	SF	TTTAAAAGGTAAATA	3.06e-4
						1.04226	Terminator-	D3C65_28620	PA5268		magnesium/cobalt transporter	MP; TSM
1176	6083986	6084491	505	6084244	8.21779	1.11028	Terminator+	D3C65_28770	PA5296	rep	DNA helicase Rep	DRRMR	TTAGCTAGCTAACGA	3.45e-4
						1.36859	Promoter+	D3C65_28775	PA5297		pyruvate oxidase	CIM; EM
1184	6158656	6163823	5167	6159414	13.2623	-1.31047	gene_body	D3C65_29150	PA5369.2		23S ribosomal RNA	NCRNA	TATGTTCGGAAAAGA	4.38e-4
1185	6164097	6164854	757	6164524	8.36939	-1.45923	Promoter-	D3C65_29165	PA5369.5		16S ribosomal RNA	NCRNA	TTCGGTCCCGAAAGG	8.47e-4
						-1.04851	Terminator-	D3C65_29170	PA5370		MFS transporter	MP; TSM
1186	6170579	6171226	647	6170988	5.71789	1.19745	Promoter+	D3C65_29200	PA5375		BCCT family transporter	MP; TSM	TTTATTGGCGAAGCA	1.40e-4
							Terminator+	D3C65_29195			transcriptional regulator
1193	6210045	6211734	1689	6211376	23.5965	-1.27721	Terminator-	D3C65_29390	PA5413		low-specificity L-threonine aldolase	AABM	TTCGGGAGCTATGCA	1.26e-3
						1.12607	Promoter-	D3C65_29385	PA5412		ferredoxin	HUU
1198	6254373	6255677	1304	6254762	13.4266	-1.24126	Promoter+	D3C65_29575	PA5446		DUF1127 domain-containing protein	HUU	ATAGTTGCGGATGAA	2.61e-3
						-1.19688	Terminator+	D3C65_29570	PA5445		acetyl-CoA hydrolase/transferase family protein	PE
1201	6266291	6266767	476	6266518	5.21329	1.08821	gene_body	D3C65_29625	PA5456		glycosyltransferase family 1 protein	CWLC	CTTGAGGACGAAGTA	1.40e-4
1210	6301427	6302495	1068	6301753	10.939	-1.01503	Promoter-	D3C65_29805	PA5490		cytochrome c4	EM	TTAGCTGATGAACAA	4.90e-5
						1.08446	Terminator-	D3C65_29810	PA5491		cytochrome c5 family protein	EM
1228	6359766	6360493	727	6360108	16.0974	-1.29007	Promoter-	D3C65_30085	PA5546		class I SAM-dependent methyltransferase	PE
						1.04885	Promoter+	D3C65_30090	PA5547		HAD-IB family hydrolase	HUU	ATAGGAGGCTAAGTA	2.06e-5
1234	6372170	6373319	1149	6372926	6.50859	-1.43601	Promoter-	D3C65_30150	PA5559		ATP synthase subunit C	EM	TTAAAGGTTGAAGCG	1.68e-3
						-1.26076	Terminator-	D3C65_30155	PA5560		ATP synthase subunit A	EM
1235	6373696	6374416	720	6374051	6.5031	-1.16148	gene_body	D3C65_30160	PA5561		F0F1 ATP synthase subunit I	EM; MP	CTTGTAGGCGAAATA	9.09e-5
1239	6378334	6379164	830	6378757	11.6526	-1.06842	gene_body	D3C65_30185			hypothetical protein
