# Supplementary material for: The MarR-Type Regulator PA3458 Is Involved in Osmoadaptation Control in Pseudomonas aeruginosa
Source: Int J Mol Sci. 2021 Apr 12;22(8):3982. doi: 10.3390/ijms22083982 (PMC8070244; doi:10.3390/ijms22083982)
Supplement: Supplementary file 1 [file ijms-22-03982-s001.zip › Table S4.xlsx]

## Sheet: Table S3
Table S4: Sequences of ChIP-seq peak summits with FE>5. In grey are marked sequences used to search PA3458 binding motif A’.
>1	GCTCTTGGGACGGCGCTTTTCTGTGCATAACTCGATGAAGCCCAGCAATTGCGTGTTTCTCCGGCAGGCAAAAGGTTGTCGAGAACCGGTGTCGAGGCTGTTTCCTTCCTGAGCGAAGCCTGGGGATGAACGAGATGGTTATCCACAGCGGTTTTTTCCACACGGCTGTGCGCAGGGATGTACCCCCTTCAAAGCAAGGG
>3	CGCGCCAAGCGCGGACAGTGCGTCTACCTGGTGGACGACCTGCCCTCGGAACTGGATGAGCAGCATCGAATGGCTCTTTGCCGCTTGCTTGAAGATTTGGGTTGCCAGGTATTCATCACCTGCGTGGACCCGCAACTATTGAAAGACGGCTGGCGCACGGATACGCCGGTATCCATGTTCCACGTGGAACATGGAAAAGT
>13	GGGTACGATGTTACGCACCAAACCACTGCGTCAGCTAAAGGTATTCAAGGGCAGCGAACTGCGGACTTGCATGTTGATGGACTCGGTTCCATTGATGTGTATACGCCGAAGAATCTTGATCCGACAAAGATAGTTCGAGCGATAGAGAAGAAGTCGAATCAAGCCGGCGGAGTCTTGGTGCAGGCGGACTTGCCAAGCAC
>19	CGTCCATCGTCGCGTCGAACGTTGCCACGAAATCAGCGTCGATGGACAACTCTTATATTCAATAGTTGTACGATCTGAGTTTGTTGTAGTCATTTGCTTAGTTGGCTATTCATATGATTGCCGTAAAGCAATTATAAGTTTAATTGGATTAGCCTTCTAAGTCTTTGGAAAGAGCCGTGAACGACCCTGTAATATCTGGT
>26	AACAAGAGCTACTACAAGACCAGCTACGGCGACGAGCCGGGGCGGGCGCCGAAGAAGGGCATCGTCACCAGCAAGATCAAGGGCAAGGTGTACTTCACCTCCTGGTCGATGAACGTCAAGTTCGAAAGCAAGAACGTGGTTCGCCACCTCGACCTGACCACCCACAACCACGCGTCCTTTCCTGGCAATACGCCGGTCTG
>32	GGCCGCGACCAGGGCGTCATCGGCGCGGAACGAGACTACGGTGCTCATTTTCTGATCAACTTCGTTTTCGATGTATACGGTGTTTACAGTGAAAACGAATGTATACGAAAGCTTTCGGGCGAGCAATCGCCCGGCTGTTTCGTCCGTCGAGAAAACCTTTATCGATCAGTGGGTTGAATGAGGAGCCCGCCCCGAGCGGG
>34	GGGCCAGCCGTGGAAGGCCGGGCACTGACGAGGGCAGGTTCTTCGATTAGTTGTTTTAACTATTTATATATTCTTCGATAGATTTAGATAATTTCACTGATGGCCTAAATCAATGGGGCATTTTTGCCGAACCCCGTTAAGATTCTCCCAGTCGATTTGAAACACCCCATTCAACTGAGAGAGGAACGACTGATGTCCCT
>35	ACTGTTCCTGCGCTTCTGGCGGCGCCCGGCCGCCCCGGTGGAGGAGCTTGGCAGCTACCTCCTGCGCAGCGCGCGCAACCTGGCCATCGACCACTTGCGTGGCGAAGGATCGCGGCAACGGCAACTGGACGATTGGCTGCCGGAGCAGCGCCAGGGCGAGCCGGTCGGTCCCGAGCAGGCGCTCGAGGCCGGCGACCAGT
>36	GCTGCAGGCGGTGCTCGGCTATCGCCAGCAGATCCTGTTCGGACGCCTGGTGGTGATTCGCTGACGGTGGCCCCGGTCCGTTTGGCCGCAGGAATCTTTCCCGGCGAAGAATTTTTTTGCCCTGCGGGGGTGAGGTAAATCCGGCGCCGCTTCGTGTAGTGCTCATGACCGCGATTGATTCGCATTAGAAAAGCGACCGA
>39	CGGCCATGCCATGCACCAGCGGACCATCTATGCGCTGTATCCCTCGCGGCGTTACCTGGACGCGAAGATCCGCACCTGGGTCGATCTGTTGCAACAGGAACTTCCCCAGGCATTCGCCCGCGACGAAACTACCATGCAAAGTTCAAGTTACTGGGCACAGTGAAGGATTGTTGTTATTGAGGTAATACTCTCTCGTCTGT
>40	TCTGGCATCATCCGCGCCGCTTCTCGCCCGAACGCCGGGGCGGTAATGTGTAGAAAGACCACGCACTGTTTTGTGTACAAAAGTCTGCTGATTCTTTTTGTCACAAATCGTTTTTGTGTATCCAGTTTTCTTCGCGCTGCCAACCCAAAGTCGAGCACGCCCCTCCCGACCACGCACCAGTGCAAGGCAAAAACTGTCCT
>44	TGACTGGATCGAGCGAAGTATCCAGCCGTTGGTCGGGGATTCTGCGTATATCGCGTCATGAAAGTTTCACGCGGGTAATCCGCAGGTTATTCCGCGATCATTTCGTTCGTTAATCGCCCCATATATTCAGATACAAAATCGGCACTGCCAATTCTTCCAGTTTTCCCTTCCGACAATTCTCCCGACCCTCCCCGGAAACA
>47	AGGCATGGGTTTTTCGTCGGATCGCTGTAGCCCGCCAACCACGCGGCCTGTGGCGATAGGGGCGAAACCCATAGCTCCAGAAGTTATTTCCATAACAAAAATAATTACTTCAGGCGCTAAGCCTCCTTGCCAATCATGCAACTCCCTGCGCCGCTAGGACTCCAGCACGGACCTGAGCGGCCATCGAGTTCGTCAGTGCA
>50	GCTATTGGCCGGAGATCCAGCGCATCTGCCGGCAGTACGACGTGCTGCTGTGCGCCGACGAAGTGATCGGCGGCTTCGGCCGCACCGGCGAATGGTTCGCCCACGAACACTTCGGCTTCCAGCCGGACACCCTGTCCATCGCCAAGGGCCTGACGTCCGGCTACATCCCCATGGGCGGCCTGGTACTCGGCAAGCGCATC
>54	GCAGGCAGGTTGCCCGTTTGCATAATGGAACGGGGTTCTATAGTTTCCAAACGTTGAAGCCGATCGTTTCTTTCCTCGATGGCGGGTACCGTCAGAATAAATAGCCTGCTATCGATTTGCCCTGGTGCCCGGACCCTCCGATGAACGCATCCACCTCCCCGCTGCCCGCCAGCGACCAGACCCTGCGCGGCATCCTGCTG
>56	AGGTAAGTAATGTCCGCCGCCCAAACGTGCTCCGGTCCTGACGGGACAACCTGGTTCGGGCCTGACTTGAGTAGGTTCGGATGGCGGTAGAAGCGGTGAAAGCTTTGTGTTGTCTTGTGATACGCCCGCTTGGGCAACACCAGCAAACGGCGCTCTCCCAGGACCTGAAATAGTCGGTCTCGGCCAATTTGGAGCCGCCT
>60	GTCCGAATTTCGGACGCACAAAATCCCCCAGATTCGGGGTATTACGAGAGTCTCGTAAAACTCTCACTCCAGCCACCGGCTGAAGCCGCCACTACAAAATATTCGTAGTGAACATGCCCTGATTTTTCAGGAGATGATCGCGCGACCGTGGCCGCAATTTTGTGGAGACGGCGACCCCGCTGAGTTACGGCCTCGGGCAT
>79	CGGAGGAGATCAAGCGGATCCTGGCGATCGCCATCGAGCGCGGCGGCACCACCCTGCGCGATTTCGTCGGCGGCGACGGCCAGCCCGGTTACTTCCAGCAGGAATTGTTCGTCTATGGCCGTGGCGGGGAGTTCTGCAAGGTCTGCGGCAGCACCCTGCGCGAGATCCGCCTAGGCCAGCGCGCCAGCGTGTACTGCCCG
>83	GCGCACCTTCACGCTGGCGCCGAGCATGGCCTGGAGTTCCTTGAGTTTGCCGGCATTGTGGCTGGCCAGCACCAGCTGTTCGAGCTTGATCATTCGTCCGGGAAGATTTCCTTGTTGAAACTGAAGGTCTGCGCAGGTTCGCCCTTGGCCTCGACCTTGATGGTGAAGACCAGGGTCTCGCGCTGGCTGATCGGGAATTG
>89	TGGTTCACCCGCCTGTTCGATTGATCCCCTTCGCCGGCGCCGGAAGCTCCGGCGCCTTGCGCTTACCGGTTCGCAGCGCAATCCGGGGTTTTTTCTTAGCCTGCGAACCTATCTTGTGAATCGATGTTTCAAAGCAGAATTTTCTGCTTTAACTCGATGGATTTGCCGCTAGTCTTGAGGCTTCGCTTTTCAAGGAAGTT
>94	GCTGATCATCGATTGAGCAAGATTGTTTTCAAATGGTTGTTTGAGTTTGTAACTTATTGATTTTAAATAATTAAAAATAAATATCACCAAAATGGTGAGGGTTCTCACCATTTTGACGCGCTTGACAAGAATTCAAAAAGGTCGAGATTTCCCATGCAAAATCAGCCGCTTGAAAGCCGTGTTCGAACGGTTGTGGGGAG
>97	GCCGGAAGCCGGATGGGGTCGGGCGCCAGGCGGCCTGCCCGCTGCGGCCGCGAAGATTAATGAATTCCTGTGGCGAGTGCCATCATTTCGTCGCTAAAAAGTTGGCATGTTGAGGGATTTGCCGATCCGGACACGCGCGGGGAAGGCGAGAGCCACTGGACTAGACTGAGAAGTGCGCGGCGGGGCCGGTCGGTTGCCGG
>105	GTGATTGGAGAAGGGCGCCAGCATCAGGTGTTCGATGGCTTCGCCGCAGCTCCGCTCCGATGCGTCGAGGAACTCCAACTGGCTGAAGGTGATGTGGTAGGGCGAAGGATTGTGTGCCTTCGGATTGCCGCTGGTGCCGAGCGTCCACGTCACGCCCTCGATCGCCTGCTCGACGGTGGCTTCCAGGGGCGGCCGATAGA
>111	GCCGAGGCGCGCTAGGCGTACTGCCCCGCCGCATAACCCGAGGCCCAGGCCCACTGGAAGTTGAAGCCGCCGAGATGGCCGCTGACGTCCAGTACTTCGCCGACGAAATACAGCCCCGGCGAGCGCTGCGACTCCATGGTCTTCGACGACACTTCGTCGGTGCTCACCCCGCCCAGGGTCACTTCCGCGGTGCGGTAGCC
>112	GGCTGCGGTACCGGGCCTATGGCGGTAACCTCCGCTGCCTGGCGGGCGATCTGGTGGAGAACTGGCGCCTCTGGAAGGAGGTGAATTCGAAGGCCGCGAAGGATATCGACGGCGCAGTGATGCTGCGATTCTTTCTGCCTCCCCGGGACCTTGCTCGTCTGGTCACGCTGTTGGCTGCGCTCATTGCGGTCATCGCCACT
>115	GCCTCGGACAATGCCGGAAATACGCATGGGCGATCCGCTGCATCGAACGAGTCAAGGCGAGAGGAGCATGTTGGGAAAGGCGGAAAAACTATCTGTTCTGGTTGTTTTTGAACTGCGTCTGATTATTTTGATTTTATTTTTACCGATTGTTCGAAGCGCTCTGGAATAGGCGCTCCAGCGTTTCCTGTGACGAAACGATC
>122	TGGATCGCCGCGACCAGCAGGTCGTCCTTCTGGTCGTCGTCGAGAATGCTGAACAGCTTCAGGTCGCGAATCACCTTGGGCGAGAGGAACTGCAGGATGAAGCTTTCGTCCTTGAAGCTCTTCATGGCGAACTTCAGCGTGGCCAGCCAGTCGCTGCCGGCGATATCCGGGAACCAGCGGCGGTCCTCGTCGGTAGGTTC
>125	AAGGGAAGCTGAACCAGGGGGCGTAGCCGGGCGGCGCGGTGTCGAGGCCTTCCTTGCTCTTCAGGTCGAGCTTGCCATCTTCGGTGCAGAAACGCATGCGGGTGAAGTAGTTGGTGATCACCCTCAGACGATCGATGCCATGCAGCTTCTTGTCCCACTTGGCCGGCTCGTTGCCGTACATGCCGTCGAGGAACAGCGGC
>127	TAACCAAAGGGAGCGAACGGTCCTGATTGCTGTCAAAGGACTCATCTCTTTTATTCAGGTCGGTCTTGCCCTGGCTATCCAAGTCTAGATCGTACTTTGTATACAAATATTTCAATGTGGGTGTCACATAACCCCAGCTGCGCGTCATTGGCAAACTCATGCCCGGCTCCAGATGCATACGGTCTCCCGTTGCTCGGGCA
>128	CCGAGGTCGCGGTATGCGCCGGGCGCGGTGGCAGGTTGGCATTGGCGTTCTGCAGCGGGGAGCAATCCCAGCCGCCGGTGGCCGATACCTTGCAGTCGAACTGATCGGCGGCCTGTACAGTCAATGCTGCGACCGGCTGCAGAGCCAGCAGGCTGCCGGTGACCAGCAGGGGAAACTTTCTTCGAAACACGAGGGATTTC
>140	CCCGTTTTCCACAGGCATAATGCCGACGATCCACTCCCCCTTCCTCCGCGAGCGCGCCGGGAAACGGGTGTGGCGAAAGCCGGGTGATGCGATTCGCATAGGAATGAAATCAAGAGGTTACAGCCAGCATGCTGCTGATGATCGATAACTACGACTCCTTCACCTACAACCTGGTGCAGTACTTCGGCGAGCTCAAGGCC
>146	TAGTACGAGAGGACCGGAGTGGACGAACCTCTGGTGTTCCGGTTGTCACGCCAGTGGCATTGCCGGGTAGCTATGTTCGGAAAAGATAACCGCTGAAAGCATCTAAGCGGGAAACTTGCCTCAAGATGAGATCTCACTGGGAACTTGATTCCCCTGAAGGGCCGTCGAAGACTACGACGTTGATAGGCTGGGTGTGTAAG
>147	CGTAGAGAATGCCGCCCACCAGTTTGGAGGGATTCCCGAGTGGCCAAAGGGATCAGACTGTAAATCTGACGTCATAGACTTCGAAGGTTCGAATCCTTCTCCCTCCACCAGTTTAAAAGCGTGAGCTTCGGGCTCCGCGGGTATAGTTCAGTGGTAGAACCTCAGCCTTCCAAGCTGATGATGCGGGTTCGATTCCCGCT
>148	AGAACGTTGGTATCCTGCTGCGTGGCACCAAGCGTGAAGACGTAGAGCGTGGCCAGGTTCTGGCCAAGCCGGGCACCATCAAGCCGCACACCAAGTTCGAGTGCGAAGTGTACGTGCTGTCCAAGGAAGAAGGTGGTCGTCACACCCCGTTCTTCAAGGGCTACCGTCCGCAGTTCTACTTCCGTACCACCGACGTGACC
>150	TGGGCCAGAACATGCGCGTAGCGTTCATGCCCTGGAACGGCTTCAACTTCGAAGACTCCATCTGCCTGTCCGAGCGCGTGGTCCAGGAAGATCGTTTCACCACGATCCACATCCAGGAACTGACCTGCGTCGCTCGTGACACCAAGCTCGGCCCAGAGGAAATCACCGCGGACATCCCGAACGTGGGCGAGGCCGCGCTG
>151	TGAGGAGGAAAGGCCTTGAAAGACTTGCTTAATCTGTTGAAAAACCAGGGTCAAATCGAAGAGTTCGATGCCATCCGTATTGGCCTGGCTTCGCCCGAGATGATTCGTTCCTGGTCTTTCGGCGAAGTTAAAAAGCCGGAAACCATCAACTACCGTACCTTCAAGCCGGAGCGCGACGGCCTGTTCTGCGCCAAGATCTT
>153	GTCCGAAGTAATAGCGTTTTTATATTTATCTGAGTCGATAAGAGTAAGGTCGGGCGTAACTTGACTGTTATGGTCCCGGGCTAACCTGAAGACCGTTTGAGGGCTTATCAATGCCAAGACGTCGTGTAGCGGCCAAGCGTGAAGTGCTGGCTGATCCGAAATACGGAAGCCAGATCCTGGCCAAGTTCATGAACCACGTG
>154	GCCGTACCGTTGGCGCCGGCGTGGTTGCCAAGATCATCGAGTAATCGCTGATCCTGCCATCAGAAAAGGGGCCCTCCGGGGCCCCTTTTTTCGTTCGTTGGTTAAATATTGACACCCTGTGGGGGCATCCGTACAATTGCGCCTCCTTTTAACGGGCGTAGTCCGTCCGTTGGGAATGGTAAATTGGAGTCTGAGGTCAA
>157	GGTAGGTGGCGGCCACGGAGACGTCCTGGCGCAGCCGCTGGCGTTGCGCGCTGGCGATGGCCGTGGCGATCAGGCCGCCGATCACCGCGATGTGTTCGAGGGCGAAGAACATCGCCAGCTTGGCTTCGACGCCGGTCTTGCTCCAGAAGGTGTGGACGATGAGGATGGTCAGCAGCAGGAACACCGCCAGCGCCCCGGCG
>158	CGCCAGAACCAGGCATGCATTCAGGTACGTTCTCTTATGCATGAATCGACTCCTTCAGTTTTTTGGGAGGGCAACTTCCTCAATCGTTCGCGTGGCGAAAGATATGCAGGTGTGACGGAGTCGTTCAAATATTTTTTATATTCGTTTCTGCTAGCTATTAAATATGAAGAAGCGTTTGTGGATAGCAGAATAGATAGCTA
>173	GCGCCCGGGACGACCCCAGAAGGTCCCGCCGCCCGGTTCGTACCGGCGCCCACCAGCGCCGCGCCTGCGGCCCGGCCGCGTTTACTGTGGAGAAGAAGCATGTCCGTTTTCGATTCGCGTCAAAAGACTTCCGCCAGCCTGCTCGGTGCCGTACTGGTGGGGGGAATGCTGCTCGGCGGTTCGGCGTTCGCCGTCGAGCC
>176	GTTGAAGAACTTCCCGCGGGTCAACGACACCTCCACGGAGCGCTCCTTCGATATCTCTCTCAGCGAGTGTGCGGCGCTGGCCAAGCCGGAAATCGCTTTCCGCGACAAGTATGTCTCGGCGCAGCAAGCGGACCCGACGATCCTCAGCTTGAAGAGCGGCGGCGCGGCGGGGTTCGGCATCGTCGTGAAGAACGGCCTGG
>179	GACGGTGAGGGCCAGCAGGGAAGCGGTAAGCCAGGACTTACGCATGATGAGCTCCATTCCTTGTATTAGAAAGTGTTGGTGCTGCTAATGGTCAGCCAGCTAACAGTTGCCTTCCTTGACACAGCTCAATCAATCCTAGGAGCAAATGTGACCGCCGCAACGTAAATGGCGCGGCGGATTGTCGCATGTCGTTCAGCCAC
>183	TTGGCCTACTCAGCGGTTGGAAATCTACCAAGCGCGATTTGTCTGCTGTGAGATTTGCCATATTTCTTCAGATTCTTCCGCGCTATTTCAGATTCGTCGCGTTCAAAACACCCAGCGCAACTCGTCACGCACGCTGACGGCGCCGGACAGGCCGACGTTCCACATCTCGGCCCTGGCGCGGGCCGGGCCGTCGAGGCCGA
>184	CGACCTTGACCCACTTGCCTTTCTCGAGATCCTTGTAGTTCTCGAAGAAGTGCTTGATCTGTTCCAGCAGCAGGGCCGGCAGGTCGGTGTATTCCTTCACGTCCTTGTACAGGACGCTCAGCTTGTCGTGCGGCACGGCGATCAGCTTGGCGTCGCCGCCTGCCTCGTCGGTCATGTGCAGGACGCCAACCGGGCGCGCG
>195	CAGCAAGGCCACCGTGACCATGGCGGTGGTGGCGCTGGCCGAATGAGGTAACGGGAGAAAAGCGCTGTGTTTTCCTGTCGGTACAGGCAAGATGTTTTCCATGCGAACCGACAGGAAGCCCACCATGAGTATCGATTCCGACGACGGGTTCGTCGTCGCCCGCACGGCCGAGGAGGCCGTCGACCGTCTTGCCGAGCTGC
>200	GCCCTGGCCTCGGCTGCCTCTAGCCGAACGCCGGGCCTCGCGCCGGACGCGTTTCCTTTCCATACAACTGCCGGCCCTGCCGCACAGACCTTTCATGCGATCAAAACTATTCCTGCTGTTCTTCTGCCTGCTGCTGTCGGGCGGACGCCTGTTCGCCGTCGAAGCGCATCCGTCCCTGACGCTGTTCAGCCAGTTGCGCA
>204	ATCATCTTCCCGGCGATCACCATCGGGTTGGCCAGCTACCTGGCCGTACTGGAAGGCCTCTGGCTGAAAACGAACGAAGAGGTCTACCGCGACCTCTATCATTTCTGGTCGAAGATTTTCGCGGTCAACTTCGGCATGGGCGTGGTGTCCGGGCTGGTCATGGCGTACCAGTTCGGCACCAACTGGAGCCATTTCTCCGA
>207	GTTTTCACAGAGGTGGGACCGATAACACTAGACCTCGCGAAGGGCTGCGCCAAGGTATTTCGTCGCTTGCGGAAAAAAAACCTGCTGATGACGAAAAGTACTTTTTACCGTCATATTTTTTGCGGTATTTGTGGAACCGTAGACCGCCGAACCCTGCAGCACAGGTGGCGGCCCCGGCCCTCACCTCTGCTGTCAGGCTC
>210	GCAGACGAAGGCTCGCATGTTTTGCAGGGTGTCCATCGACGGGGCCTCCTAGGCACGCGCAGAAGTGTGTCAGATTGTTGCGAGGGCGGATTATTTCACATTACGCAATAAACAATCGCACTTGAGCCAGCTTATCAGCAGCCGCCAGCCTCTTAAAATTCATCGGCCCCCGAGCGCACGAACGCTCGAGCGGGTTGAAC
>214	ATCGTCGGTGGAAATGCGCACGTACCCAATCAGCATGATTTCGTTCAGAAATGCGCGAAAGGCAGCATAGGTGAATTTTGAAAGCGAGAAATCGTTACTGGACTAAAAGTACGCGGCTTCTGGGGGCGGCCAAGGGGAACGAGGCTGGCGTCCAGAAAACGGTCGTCTGATGGACGCTTCCACGAACGGAGCGATACCGC
>220	GCAACGGCCACCTGTTCGTCGACAGCGGGGTGATCAAGATCCGCAACTCGGTACACAAGCACGACGACTCCACGCTCGACCCGACCTGCGACTGTTACACCTGCAAACATTTTTCCCGCGCCTATCTGCACCACTTGGACAAGTGCGGGGAAATGCTCGGTAGCATGCTCAATACCATCCACAACTTGCGGCATTATCAG
>224	TCCAGGCCGCCTGGATCGAGGAACGGGACTAGCCATAGGCCCGCCCTACGCATTTGCCGGGAACCCGCGTATAATTCGCGGGTTTTATTTTAGGTAAGGCCTGAAATCGCCCGCGGGCGCATTCCAGGCTAGGCGCGCCGGGCCCGATGCCAGGCGCAGCCACGCTGATTCCGGCCCTTTCGGGCCGTTTTCGTCAGCGT
>227	CGGCCGCCTGGCCGGCGTCGCCGACCCGGAAGAGAAGCGCAAGATCATCGGCCGCACCTTCATCGAAGTCTTCGACGAAGAAGCCACCAAGCTGCAGGACGTGAAGTTCCTCGCCCAGGGCACCATCTACCCCGACGTGATCGAGTCGGCCGGCGCCAAGACCGGCAAGGCCCACGTGATCAAGTCGCACCACAACGTCG
>237	GACCGAGCCAGGGGAGTGCAGTTCCTTCTACCCGAAGGACTGATACGGCTGTTCCGATCAGCCCACAAGGCGGCGGTAAGCGTCGGCCGAGTACTTCGGCCTGAAAAAACCAGGAGAACTGAACAAGATGAAGAAGGTTTCTACGCTTGACCTGTTGTTCGTTGCGATCATGGGTGTTTCGCCGGCCGCTTTTGCCGCCG
>240	GGTGCTCGACGGCGATCTAGACGAATACCTCGAAGCCAGCCTCAAACAGGGGCTGTAAAGCTGCTGCGCCTGGCCAGGCCGCGTTGGAAAATGGTTCGGACTGCTCGTTTTTTACGATCGTGAACTCCGTGTCCTCGCCATTTCCCGCCTTGCCTGGCCGGCGTTCGCTACGCTTTTCGCCCCTGTTGCGCAATCCGTTT
>255	CTGCGCACCGTGCATTACGTCAGCCCTTCGGTGTGGGCCTGGCGGCAGAAGCGGGTGCTGAAGATTCGCGAAGCCTGCGACCTGATGCTGGCATTGTTCCCCTTCGAAGCACGTTTCTACGAAGAGCATGGGGTGCCCGTGCGTTTCGTCGGCCACCCCCTGGCCAACACCATTCCCCTGCAGGCGGATCGCGCTGCGGC
>259	CGCCCTTGCTCCCGGCTCGACCCCTGGCGCCCGATCCCGTAAGGTAGGGCGCCAAACGGAAACGGCCCACTAGAATCTGCGCACGACGGAAGCCTATGAACCCGAACTTTCTTGATTTCGAACAGCCGATCGCCGACCTGCAAGCCAAGATCGAAGAGCTGCGCCTGGTGGGCAACGACAATGCGCTGAACATCAGCGAC
>260	AGCCTTCCTGTCCCAGCTCAAGCAACTGGACGAGCTGATCAAGAGCTTTCCTGCAATCGAGACTGCCTAGTCTCCTCAGACCGCCCCGTTCATTCACTTCGGAGTGTTAACAAGAATGGCAAAGATCGTCGACATCAAGGGCCGTGAGGTCCTGGACTCCCGCGGCAACCCTACCGTTGAAGCGGACGTGATCCTGGACA
>269	AAATGGTAGTCACCTTCTTCGAGGCGTCTACGACGGGTTCCCCCCGCGCTAACCAAGCGCTGATTATGGGAAACAAACGGGGATAGAAAGCAAGCTAATAATTGTGTCTGGATGGTCGAGCAGCCGAATGGTCGCCGGGAACTCTTTCCGGAGTTGCGAATTATTCTTATCGGAGTAATATGTAACTATATAACATTATG
>274	ACACCGCGCCGCGCGCATAGGGGTCCCAATAGGGCGCGCCGAGTCCGGTGAAGGCCGGTACCAGGTAGACGCCGTTGCTGTCCTTGACCTTGGTGGCGAAGTATTCGGAATCGAAGGAGTCGTTGATCACCTTCAGTTCGTCGCGCAACCACTGCACCGTGGAGCCGCCGTTGAACACCGCGCCCTCCAGGGCGTAGCCG
>275	ACAGGGACGGGGTCGGGGCGGCGGTGGTCATGGGGCCTCTCTTGTCTGTTCTTGTAATTATGGCGGGCAGCCGTGAAAATTGTTCAGTTTCGAAAAAATATATTCACAAAGGAATGCTGTCAAAGCGCGAAGATGAACGTTTGTCCGAAAAACGACCCTCCGGTTTCGTTTTCGCGGCCAATCGAATATCGCTACCGAGG
>278	AACTGGAGGATAAAGCCGGAAGCCTCTTTTTCAGGGGCTTGCAGGGTTGGAAAGGATCTCGGGTGTTTTCTGAGTGGCTTTTATTAATAACCCGAGTCCTGTTTCTTTAAGGGTTCATTAATACTCGATGTCCGCTCCCCGTGAATATTCCGGAAACTTCATGGAAACATGGGGAGGGCCAGGGAAAGTCAATCCCGTAG
>283	AAAGAACGCTTTGGAATTTGTAAATCAATATTTCAGTCGGCCGCGAGGTGACAGTTATGTGAACGGAAAGAGGCGCTGACAGGAAACCCTAAAAGTTATTCTCCGATGGATTCGCAGGCCTTTAGCTCGGGGTTTTTCGCAGCGCATCCAGTGTTATCGAAGAGCACCTTTCGGCGAACTCCGTTGTCCGCCGAGAAGGC
>288	TGTTTCGAGGGTGAAAAGAAGTTGCGTGTTTAATATATAAACAACTGTATTTAAAGGATTTTTTTGTTTTAGTGGATTGTTCTTGCACTGGCATGGTTAATGCTCGAAACGTTGTGCCGCATATGAAACGAAGTGCGGAGCGATAACACAACCGAGGCCGTTCCGCCGGCCGGGAAAAATAAAAAACAAGAGCAACCGGA
>289	TTCTTCTTTGGCTTTTGCCATGACATTCACTCCAACTTATGGGGTGGTAATGGCGCACCTTATAGCGACAAAGCCGTGGCTGGTAAAAAAGATTTTTTCAATCGTAAAGATAGGATTTCGAATAGTTGATCAATCGTCTGAAGTCTTGTGCTTGTATTCGCACAGGTCCTCGATCCGGCAGCTTCCGCATTGCGGCTTGC
>291	AATCATTGCGCTCACCACGGGTCCAACTGGTTGGTAGAGCCGTGATGAAACCGGAAACCCCGTTGGGTGGTGGGAAGGTTTTCACCGAAGTGAGATTAGATGAGCGCCAGAAGATTTCCTGATATGGCATCGGCTCCATCAGTTGTCCGCCCGCCCTTAACTCGCCAGGTTTTCTGTATGCCCAGGTGGGCCATATGGAG
>292	ACCAACCGTCCCTTCTCGTCGCTCTCGCCTTCCAATACCAGGTTGTGCTCCTTACCCTGGACGATGCGCCAGGGCGTATGAATCAAGGGGAATCCTTCGTCTCCGGGAATATCCTGCAAACGGATATCGAAGCGGTATTCGCCGTTCTGCTTCGGATCGCTGGCGTGGAGACCGGCGTTGGCGGGTTGTAGCGGGCGTCC
>293	TTTGCGCAGGCCGATCTGCAAGACCCACACAAGCCCCTCGCCTGAAGGGGTACGCATCCGCCGTGGCTGGTCCGCGCGGATGGCCGCTGAGTTACTTGTCTGCCGTTCGAACAATAAGAACGAACTCTACGTAATGCCGGGATACCCGTGGCAGCGATAGCTGTTTGCCTGTTCGAAAATTTTTGGGAGGTGTGAAATGC
>296	AACTCTCCTGATATGCCGCACATATTCCTTACCGGTTCTCCGTTGGGGAAGTGGGTTGCGTACCCCTTCCGGGTACATGACTTACCTAACAGAGGACCGTTACAGTTGGAAGGAGTTCTATACGAATTTTCCGGGCCTATCAGGACCCTTAACGAAGAATTTATTATGGTTGAAAGTAATAAGACCGCTGCCGATACCTA
>308	CAGTACGCGAAGTGGTAGACAGGGCCTGGCCTGGGCATATCGTGCGACAATTTGTCATTGTACGGGGGGGAATTGGACGGGCATTATTAGCCGACTAATAATTAGTCAAATGAAATATCGGACCTCCTTTTTCCTATGGCTCAGACAGACAAGCACTATTTCGGCACCTTGCTAGCCCAGACTTCCCGTGCTTGGCGCGC
>310	GAAGGCGGGCGCGAAGAGCGTATTTCCCGATTCTCTTCTCGCTCGCTTTTCTTTCTTTAATTTCCGATCGATAGGGTAAATTTTCTTACTTTTATTTTGCTTGCATTTCAAAATGCCATCAGCAGGAATGGCTGGCTTTTGCAAAGTCTCACGTCGCGCGCCCGTTATTTTCAATTATTCTATCGAGCGACATTTTTCAG
>315	CGGCAGGTCGAACAGCACCAGATGGTGGGCGAACTGGAAGTTGCGGCCTTCGCTGCCGATTTCCGAGCAGATCAGCACCTGGGCGCCGAACTCTTCGTCGGCGAAGTAGGCGGCGGCGCGGTCGCGCTCGAGAATGCTCATGCCTTCGTGGAACACCGTGGCGGAGATGCCCGAACGCAGGCGCAGGGCGTCTTCCAGGT
>316	GGCGACTTCGGTCGCCCGTTTTTTTTGCGCCTGGAAAAACACCGGCGCAGCGATCGGGATACTACGAATGTCGCTGGACGATATTGTTAGCAGCCTAATAATATAGGCTGCACATATCGCCTCGGCGTTCGCCGGCTATCTATGCTGATGTAGACCCCGTTTCGGAAGACCCTGTGCCCATTCACTGGAAGCCGTTCCTG
>325	AACAGGTCGTTACCGCTTTCCGGGGTGATGAAGCCGAAGCCTTTGGCGTCGTTGAACCATTTTACGGTGCCGTTCTGACGATTCGACATGGTGTAACTCCTGAAACAAAGTTGATTGCGGCGACGGGAATATCCGAGCCGGTAGGTACTGAGTTGCAAAGAGTACGAGGAGCCGAGGCGATGAGCGGACCGAGATCTACC
>326	CTTCATAATTCGACTTTTTTCGACGCTTCCTTTCCACTGTTCTTCTGTCCTCGTTCCACGCGTTCGTTCTGCTATCTCCTTCATTTTTCGGAAAGTTCGGCCTTGAACTTATCCGCGCGCACCTGTTCCTATTGCCCATAGCCACTGGTCGCGACAGCCTGCTAAGCTCGCGGCTTCATCGAATATGCCCGAGCGGCGAA
>329	CTTTCTCGGCGCGCTGCGACTTGCTTGCCAGCAGGCCGAGCATGCGGTCGGAGTCGCGTACCGAGGAAACCTCGGGGTTGGTCACGACGATCGCTTCGTCGGCGAAGTACATGGCCAGGTGGGCGCCTTTCTCGATGCCCGCCGGGGAGTCGCAGATGATGTATTCGAAATCCTTGCGCAGTTCGGCCATGACTTTCTCG
>331	CACGTCCCGGGCCTGCGCCAGATTGGCACAACCGAGGGCGAGGCCGCCGAGCAGGGCAGCGAAACGGAGGAAGTGGGGCATCGGGGGAATCCCTTCGAGGGAAAAGTACTGAGTGAATATACTGCCGCTATGACAACTGCAAGCCTCAGTAGTGCAGTGGGTTATTGCAGCCAGCGTTCCAATCGGTCTTTCCCGCCTCT
>344	AGCCTGGGAAAGACCATTCAAGACGATGGTCAGCTTTACGGAGGCGGTCAAGCCTCTTCTCGGATTGCTGAATATCTTGCCAAGCTGTGATGCTTTGCGTGTCGAGTTTAAATAAAGGATTTATTTAGTTCCATGAACGTCTGGTATGTGCATCCCTATGCTGGCGGCCCCGGAGTTGGTCGTTATTGGCGGCCTTATTA
>345	ATGATGGCACGTTGGTGTCGTGCTGAAGTGGCATTTGCCGGTTATCCTTTGTGGCTGTGATCAGTTTCTTCTGGTTATTACCCTAGCATTGCTGGTAGTACTAAGCATTATCGACGGAGTACTTGGGGGCTTATCGCGTATGCTCCTATGGCTTGGATGGCGACGAGTCTTGGGAGGGGATGTCCTGAGACGTAGCGTGG
>349	TCAGCAGTTCCCAATGCGGCGCCTTTTTCTCCAGGCCGTAGAGCAGCCCGGCGATCATCAACAGGCCCGGCGGCACGTTGATATAGAAGATGTATTCCCAGCCGAAGTTTTCCGTCAGCCAGCCTCCCAGGGTCGGTCCGATGGAGGGCGCGAAGGTGGCGGTGATGGCGAACAGCGCCATGCCCTTCGGACGGTGGTGT
>350	TTCCGAATTGGAATGGCCCTTTTGTTTTTTCCCTTTTCGAATTTCCTGACAGACGGCCCGGCCGTACGCTTGCCGATTTTTATTATGCATATAATATTTCATCCATAATATTTTCGGAGATCGTCATGAGCGACAAGAAAACCCAGACCCGTGCCCGCATCCTCGGTGCCGCCACCCAGGCCCTGCTCGAGCGGGGCGCC
>367	GGCAAGCAAGAGCCCCGCCCTAGTGCGGGGCTCTTTCATTTCAGCTGTCGTGCCGTCGGTCGGGTCCCATGGCGGGCGGCGTTGGATGTGTTATTTTGCTATGAAAATATAGCTATGATTATGTAGATAAATATGCCCACCAACCAGGATCTCCAACTGGCAGCGCATCTGCGCAGCCAGGTCACCACCCTGACCCGCCG
>370	GCGCCGGGTCTTCCGCCAGCATCTTGCGCGCCATCGGCTCCATCACGTATTCCTCCGGCTCCTCGGCGGCCACCAGGGTGGAATTGAAGAAGCCCCAGGACCAGAAGGAATCCGGACTCTGCGGTTGCAGCAGGTCGATGGCCAGGACGCCCAGCGGCTGGGCGGTGTCGATCGACAGCGAGCCGGCCGGGAAGGTCAGC
>375	CGTCGACCTGTTCTATCGCGAGGGTTACCACGCCACCGGCATCGACCGCATCCTGGCCGAATCCGGCGTGGCGAAGATGACGCTGTACAAACACTTTCGCTCGAAGGACGAACTGATCATGGCCGCCCTGGAGGTGCGTCGGCAGCGCACCGCCGAACGCATGCTCGAAGCCGAGGCACGGTTGCAGCCGCGTGCGGCGA
>376	TGGATTCGAACCAGCGACCTTCTCGTCCCGAACGAGACGCGCTACCAAGCTGCGCTACGCTCCGTTTTGTTGGGGCGCATTCTACAGAAAAAGTTTTGGTACACAAGGGGTTAGATGAATTTTTTTTCGAGCCCCGGTTTCCCCGGGCGAAAAAGCAAAGACCCCGTCGCTCGTTCGAGTCGACGGGGTCTCCAGGAAAA
>381	CAACATCCTTCCTTGAAATCGTAGAAATGCCCGACGGGCGCATCGTGCTGCGTCGCGCCGATGACGAGGAGGCGTTGGTGACCCTGGAGTTCTCCGGGGACGCGAAGAATTTCCTGCAAGGCCAGCATGTCGAAGTGGCCAAGGCCATGTTCAATGTCGGCGTGCAAATGGCCGGTCGTCTTGCCGAGGGCGAGATGGAA
>389	GCGGAATGCTCAGGGTGTCGGCGAACAGCGGCGGGGCGAGGAGGAGGGAGCACAGCAGTAGCGAACGGAGCATCGGCACATCTCAGGTCGAAGAAGGTTTCAGGTCGAAGAAGGTTGGCCCGGCTCGCCGAGCGGGCCCTGTCCGGCCCGTGCCAGGCGGCGCTGCTGGGCCTGCTTCTGGAGGATATGCCGGGCCAGCA
>392	CGCGGGCGCCCGACTCGATGTCGAGGTCGAACAGGCGTTGGCCGTCGACCAGTGCAACACGCAACTCCTCGGGTTGAGTCGCGTTGATCAGCATTCTTTTCATGTAGTACCAATGGTTTCCGGGGCTACCGGAAACGGCGATCGGCACACACGACTCTCACGGTCGGTGCTCGGGCGCGTATTCAGGAATGGCGGGCCAT
>395	GATTCGTCGTCGAAGACGAGCCGGAGTCGAGCGAAGTCGAGGACAAGCGTCCTAATCCGTTCAGCGTACTGGCACAGTTGAAGCGTGACCCAAACGTTTAGGAGTTAATCAATCATGGCTGTTCAGCAGAACAAAAAGTCTCGTTCCGCTCGTGACATGCGTCGTTCCCACGATGCGCTCGAGTCCAATGCTCTGTCCGT
>396	TATCGAAGTGGCCGTGGGAAGGTGAGGCGTTCAGCTTGAAAAGCAGAAAACCCTTTCTATACACTTACCCGCAGCCCAGCTGCTCGGATTTTCCATAGGAGTGAAAACAAGGTATGAGCACCATCGAAGAACGCGTTAAGAAGATCGTCGCTGAACAACTCGGCGTGAAGGAAGAAGAAGTCACCAACAGCGCTTCCTTC
>397	CGCCAATTTCCATCGGCTGTTTCCGTTGGCCCGCTAGGCCGGCGCACGGATAAAAAAAACCCGGGTTCTGGGGGATGAATCCGGGTCAAGACCATTAGGAGTGGAACAAAGGTACGCATTCCTCGGTACCTTCACTGGCTGGGTACTTGGGGGGAGATACCGCGCGCCAGTACCTTTCAGTATTGGTCATGTTCGTGGGG
>400	CAGAGTGTCGGTTTCCGGCCGGCGAGCATCACCGGCCAGGCCTGTCTGGCGACATCCTTATTCACCGGAGAATAACGAGGAATCCATGAAGGTTCTTGTAGCAGTCAAACGAGTGGTCGACTACAACGTCAAGGTCCGCGTCAAGGCGGACAACTCCGGCGTCGACCTCGCCAACGTCAAGATGTCCATGAACCCCTTCT
>402	TATCGGCATATCAGCGAATTGAACGAAGTCTGAGGGCGTTTCGGCGAGTCCTGCGGCTTTTTCGGTCAAATTGTATTTCGACTGTAATTCAATAAATATTATGCGCGTAATATCTTCCTGCGATCCAGCCAATCCATCTCACGGAGATATCCTCATGTCGCCGATTTCAGTCGTTATCGCCGGTTACGCCCGTTCGCCGT
>403	CCGTCTGGCGCGCGGATAAGCGCGCGAGCGGAAGTGGCTGGCACCAGCGCTGTCACAGATTTGTCGGAAATTTTGTATACATTTGTCTGGATATTTTCGGATCGAATTGTCTACAGTGTGCGCACAACAATAAAAGCGAGAACAGCGCACCATGAAAACGACGTCCTCCGGAACCCCACCCGTTCCACGGCCTGAAGACG
>404	AGTCAAGGCGTGCAATCTATGAAACGTCCGGAGAGCGATCAAACGTATTTATGGATAATCGATAACGGAAAACTTAATCGAAACTTTCAAATGTGACGTTATTGCACCGAAACAGTGCTGCGAGTCGCTTTTTTCCGAAACGGAAGCTACTTGGCGGAATAATTCCGGGTCGGGATCATTGTAAGTTGGTTTTTCCTTCG
>405	GTTGCCTACGGCGAGCGGGGAGAGGAGCAGGTTGGACATGGTCTTTTCCTTTCGAAGGCGGCAGGGAGATGGCTTGAATATCTGTATCGGTCGCTAAATAATATGGCGATGGCAACGCTCGTCAAGTAAATTTATAGTGATCGATACAAATAATGGAGGTCAGGATGGCAACGCGAGGCAGGCCACGGGCATTCGACAGG
>412	TCGCTGGTTCTTCCAGGTCGAGCGGGTGGCTGCGGAAGAGATAGGCATGGGTGTGGTGAGTTATGTCAGCAGCGTCAACAAGTACTACCTTGCATATGAACGCGAACGGGTTCGCCTGGAGCCCGGGGTGCGTGCGAAGACGGCGACGGCTCAAAAATAATCTATAAATTCGATATTGATAACGCGTTTTTTGCGGTTTT
>417	TCACGGCCTCCGGTGGCGGTTGCGGTTGCGGTGTAGAGAGCCTTGATGGTTTGCATGAGAGTCACCTGTCTGATTTGTACGTTAAGTTCTTGCGCGCTAAGTAAGTGCGTGAAGTAAAATTTATCGTCATGTTATTTTGTGCGCAAGACAAATCGTTGGAAGATTTGGCGATAAAAACCAGACAGGTAGGTATAAGCCCC
>418	GGGTGAAACCACCGTGCTCGGCTATGGCGACGAAGGTGCGGAGCAATTCCGTATCGATGCCGGGCTGGTAGCTCATTCATCAATCTCCAAGATGAATTGCATAAGAATGATTCGTTGGATTGATCCTATGCCTGGCGGGACACTGTGCCTATCCCGAACGGAGGGCAAGACGATGAAAGGTCAACAGGATTATTTCGGCA
>419	TATGATGCGCGCCGGTCAAAACTGACCCCGTTCAGGACCTGCATTTTTCGGAGCGCTGTGCTCTGGCTGTGTATCCGCTCTGCGGATTTCCTTTACGTAATCTTCTAATTCAAAAGCAATCTCGCAAATCCCCGCCCCAGCTGCCTGGGTGGCCGTTTCGGCCGTACAGGGCATGAGCAGCCATGGGTCATGGGTCTTTG
>424	TTGGTAGAGCACGACCTTGCCAAGGTCGGGGTCGCGAGTTCGAGTCTCGTTTCCCGCTCCAAATTCTACAGCCTGGCTTCGGTGGGGTTGGTGAAAGTTAGGCGTCAAAGGTTCGGTTTCGGCCGAACGGGCAACAAGTTGTAACGCGGGAATAGCTCAGTTGGTAGAGCACGACCTTGCCAAGGTCGGGGTCGCGAGTT
>434	GGAGGGTTGGTAATGGCCTGTACAAGGGACATTTGCCAGGCCTTGGGGATCTGGCGAAAAAGACGATATCAAGGGGGAATTTGATTAGCCAGCTAACAAAGTGGAATGAAGTTTTGCGGCAGGCGTAACAATTCTGTCCGAATCGTCATTCTTGCGTCACCGCCGGGACAGAGCGGTTTCGGCAGACTGCGGGGGAGTCG
>436	GGCTGTCCTCGACAAACCCCTTTGCTGCTTCTTGGTCATTGGCCATCGCCTGGCTTGCAGTCGCGATGCCCAGTGCCAGCAGGCAAATCCTTTTCTTCAACATCTTATTGTTCCTGGTTGTTGGCTTGATGTGCGCTGAAATTGAAGGAAGCGCAAGGTTCGAAGTGCACGGGAGTCATTTGTCCCATTTACCGTGCGTG
>438	GACGGCAGGGCTGCCGTGGGAGCCGGGGGTGGGTAATTTTGTCGCAGATGAAAAAGACTGTTGTGCGCGGCGCGCTTCATGGCGAAGGGGCGGGCGCTTATTATTAGCAAGCTAATGATAACCGGAGTCAGCCTATGTCCAGAATCGAAGTCGCCGTGCTGGTGGGGACGTCCGTTCCCGAATCGCTGCGCAGCAAGGGA
>440	GCATGTTACTGATTTTGCAGGAGATGCCAATCGTGGCCAGTCCATGGCCAGGCGAGGGGCGGACCTTCCCGTTTGCGCCGCGTCCATGCGATGGTTAGTATGCGTTCCGTATATGTTTTGTAGTCGAGGTGTAGTGTGGGCCTGGTGAAGATTTCCGAGCAATTGCACGAAGAGGCGCGCATCGCCTGCAAGGCCATGTC
>443	CCGAAGGCCCGGAAGTCGAAGACGACTACCACAACTTCGAAGCGCTCAACATTCCGGGCCACCACCCGGCGCGTGCCATGCACGACACTTTCTATTTCAATGCGAACATGCTGCTGCGTACCCACACCTCACCGGTGCAGGTGCGGACCATGGAGTCCCAGCAGCCGCCGATCCGCATTGTCTGCCCGGGGCGCGTCTAC
>444	TCGGCTTGACCTGGCAGCATCCATCGCGCACTCTTAATGACGATGAAGTCAATAGCACGACGCAGAACATCGTCACGTCGTTGGAAGAAAGGTTCAATGCCACGTTAAGGAAATAGCGTATGGGGGCTCTGACGAAAGCTGAAATTGCGGAACGTCTGTACGAAGAGCTGGGCCTGAACAAACGGGAAGCCAAGGAGTTG
>445	CTCTAGGACGGCCCGCAGTTTTCCCCCGAAGGGTCTTGTATGGCTGCGCGCCACCCGGCCATAAGCGGGCATGACCGAAGATTAGATCCTGCAAAACTTATGGACGCAAAAAAACCGCTTGGCTTTCGGGAGCGGCTAACCGCCTAGAGAAGGTGTGTTCAGCACCTGGCCGGCAGGGTAGCGAGGGGGCATCCAGGGGT
>446	AGGAGGTCCGGGCAGTCCTTGATCTCGCGGCGGTTCCAGGTGTCCTCGTAGGCTTCGCGCTGCTCCTCGTCGGCGTCCTCGTCGGGCGCTTCGCCGTCGAACAGTTCGGCCTCGTCGCTTTCCACGCGGCTGGAGAAGAACGCGGTCGGCGGCATCTGCTTCTCGTCGCCGCTGACCACCGTGACCCGCCCGCGATAGAG
>457	CAGCCCGGTGTTCTATCCGCTGTCTTCCTTGCCACCGGTAATGCAGCCCTACCTGTACCTCAATCCGCTGACGATCCCGGTGGAAATGGTCAGGGCGATCCTTTTCGATGCTCCCTATCCGACCCTTGGGGTCTTCAGCGTTTATTGCGTTGCGTCTCTGCTGGTCTGTTCATCGGGCTTCCTCTGGTTCCGTCGGGTTC
>458	GATCGAGCCTCTGGCGATCCTGCTGATCGGCTCTGTGTTCGGCCTGATCATTACCGGCGTGGTACTGGCGATTACCAGCGCCAACGACATGGTGCTTTGAATGCCGGGTATCGATGCCGCGGCTGGTTGGATGAGACGTGAAGTGGAAACCGTATGAACAGAGCTGCACAACAGGGCTTCACCCTGCTCGAGATGATTGT
>459	CAGGCTGCTGTCGCTTTTCAGCTTTTCCAGCAGGGCCAGTTGCTCCTGAAGTTTGCGCTCTGCCTCGCGGAACTCGGCAAGTTTGGACATTCGTTTCACTCCCGTTCTAAAAATATGGTGCTGGGTTTTGGTGCATTTATAGTGGCTTTACGGACTTTCCGTGTCCGCGGCAAAGGATAAGTCTTTATCTACTGGAAGAA
>460	TTGCAGTCCTAATGACTCTGAATGGTTGCAGTCATTATGACCTATGCCGGCCTGCAAGGCCCGTGAATTCTGGTAGTTTGCCTTGGCACGCTTCCTGAAATGCTTCGAGGTGAAACAAAACCTTGCATGCGTCAGGAGTCATCTATGTTGTCCAATGCCCAACGTGCCCTCATCAAAGCCACCGTACCGCTGCTGGAGAC
>467	GTCGTATTGCCGCGAAGCGTGGTGGAGGGCTCTTTGCAAGGCTTCAAACGATAATGAATATCGTTTGCAATGTCGCATCCGTATAACTTCGCTACATATATTCTTCGCCGCGTTACTATTGTTTACCCTTTTATTGGTAATTACTCTCGCCCAATCCGTTATTGCATTAAACCGGGAATATTCTCCGGGCCGGGCGCATG
>470	ATGCTCTGGAAAAAATCCGTCGTCAAACGTTTTGTAGTGTTTTTTCAAGACTACTACACGAAGGTCTAAGAGTGACCGGATGGTCTTGTCTGGTCGAGATGTTTCCGTTTGCATCGAAAATGCCCGCAAGAGCCCGCGCCCCGCGGCTTTGCCGGAGCGGGAGGCAATTCGCGCTGGAAAGAGCGCCGTCGGTCAGTCGA
>473	GATACCCTGTAGGGGTATTCCATTGTTTGTAACACCCTTTTGCAGTTAGTCAAGGCGCTGAACCATACGCCTGAGAAACGGATCAACATCATGTCGGTCCATAACTTTCCAGAAAGGCAAAGCTTTTTTTCCTCATGCATGCACCTAGCCAGATTCGACTAACATTCAATCAGGACCATCCCGAGCCTCATGAGCACGAG
>477	AGCGCGGCTTCGCTGAAGCGCAGCGCGCGGCGGGCGGCGGGGGAGTGGGGAGGGTCGAATAGGGCGATGGCGAATTTCATGCTGCGATACGCGAAGGATTTCTTCGAATGATAAACCAATGCCTGTGTTTTGCCGGTCCGCAAATGAAAAAGCCCGTCGCGGGGACGGGCTTTTCCGGAGGCGTTTTCTATCAGTCGTCG
>480	GCGATGAAGTCATACCAGTTGTAAAGATGGACGCTGGTTTGCGCAGCCCATGCACTGTCCGCCGCTGTCGCACCGATCGTCGTCAGGATCGATAACGCCAGTGCACAAACTTTTTTCATTGGATTTCCTTTCCGAAACGAAACAAGTTGGATTTTGCACCTACCAGAACTGGTAGTTCTGACCTGTGGCTATCTTCGAAG
>489	GTTCGTGCCGGTCATCGAGGGCTGGCTGCGTGGGGGCGCAATGAAGACGCGCATCCCAGCTCTTCTGGCGATTCGTGAGTGCGGATCAAATCTGTTTTACCGCCGTACGACTTTTTCCGTTCCCTGCGCCTATCTAACCTGCCGCTCTCTTCAACCCGGGATCGGCAGGCATATCCGCTGCGGTTCCAGCATGTACGGAA
>493	TCGTCGGTGGAGCGCTTCAAGATCTGACGGGAGCCGCCTAGGTCGTCGACTCCGGGAGGCGCACGAACAGCGTGTAGCGTGCGCCTTCGATCGCTTCGAAGGCGATCAGCTTCTCGATCAGCGCCAGGTTCAGGACCTTGCCCGCGTTGAGCAGCAGCATGCCGTTGTTGGCGGTGAGGTTGCGCGCCAGCACCATGCCC
>495	TCGGTGAGCGGGTCGAACTGGCCTTCGTCAAGGAGGATGTCGCCGTGTTGCTGCGCGAATCCAGGGAAGGTATAGGGCGGGTGCGCAAGATCGTCCAGGACCTGAAGAACTTCTCCCGCGTCGACGCCGAGGACGACTGGCAGTGGACCGATCTGCACCAGGGGATCGAGTCGACCCTCAATATCGTCGCCAGCGAACTG
>496	GATTGCAGCGATGAAAGGGCATGGAGGTTGATCGCGGTCATGCCGGTACGGCCTTCGACGCCGACGCCAGCTCTGCGAAATCGATTACCTGGTAAACGGACTCTTCCTATATCGGCCAGCATCACCGCTCGCTAAAACGGTCGCACATGCTTCCACCGAGAAAAGACATGTCCGACACGCTCTCCTTCGCCTCGCGCCTC
>499	GAAGGTCTCGCGCAGCCGGGAAAGGGCGTTGGATACGGCTGGCTGGGTGATGCCGACGATCTGCCCGGCGCGGGTCAGGTTGGCTTCGGTATAGATCGCATCGAACACGATGAACAGGTTCAGGTCGACTTTGTTCAGGTTCATGGCACTGGCTCCGCGACTTTTCTTGTTATTGGGGGCTTGGATGACCCCCATATGGA
>502	CCGATGGCGGAGACGGAAGGGCCGTTGTGGCCGAGTTGACGGGTTTTCATGTGTCGAGCCTCGCGGGAGGGAAGGAAAACGTCGTCATTCTTCGCTCTGCATTGGTCTGGATAAAGCCCATAATTACGGTTTTACCATTCGTATTTTCCAAATAATCGAGGGTGTCCGATGGATCGTTTCCAGGCCATGCAGGCCTTCAC
>504	TCAGGCCCTGGTGCAGGTAGTCGGCAGTCTTGACTTCATCTTCGATAATAAGGATGCGCATGTTCGCCCCTATATAAAGTATGGATTCATTTGCAAGTAAATGTTTAAGTGCATTGCTATAAAGTTACATTTCGGGCGTTGCCTGGATAGAATCCTGGAAATGTAATTTCATATCGTTGCGCTGCTTCGATGATAATTAT
>512	TCCCGGGCGTGGGCGGCGTAGTTGCGGCCGACGCAGTAGACCCGCCGCACCGGGAAGGTCTGGTCGCTGCCATGGATGGTGAGGCTGACGGGTGCTTCGGGCGCGAAGAGATGGTTCATGGGACGGGTCCTTCAGTGGGCGAGGGTTTCGCGGGATTCGCGGAGGATGCCGAGCGCCTGCTGCACAGGGCGGTCGGAGAA
>516	AGTATGAGTTCGCAGCTTGGGGCAGTGGGGGATTTGGGTCGGCTGGGTGGGGGAGGTAAAGGTTATGTCGATATTCTTTCCCACGAAGCTAAACAGCATATTTTGTATGGCGACAAACCTGGGAGTGGTGGCCATTTGTGGCCGGGGCAGGCAGGGAAGACAGTTTTCCCTCAAAACTGGTCGGCAGATAAGATAGTTCA
>517	TTGAAAGTGTACCCGTCGTTGCGTCGGACGATATTGCGCCGTCAGTCAGCCTGAATAGTTCCTGACGACCATCGGGTAGAGATAGGGAAATATTTTCGCCTACTATTTTTAAGCCTTCCTGGAAGGTGTTCGTCCACATTCCGGTAACGCTGTTGTAGTATCTCTCGAACTGGAGAGGGGAGTGCGACGGATCTATATCG
>522	TAGCCGGAGCGGAACGACAGCATCAGGCCCTGGGCCCATTCGCGCTGGTCGCGGCGGGACGGGGTGTCGTGGTTGTCGCGGGCGAAATAGTAGTTGCGGATGAAACCGTTCAGCGTCGAGCCTTCGACGAAGCCCGGCGGCACCTTCATTTCGGCTTTCTGCCGCTGGTTCAGGCCGGTGCTGATGTTGTCGCGATGGCC
>529	GTTTGTGCAGAGCTTCCGGGCCGCCCTGGAGCGTGCCGGGCGCTGATCTCAGGTCCGTTCCGTTCAAAGCCCGCCTTCAGGCGGGCTCTTTGTTTCTGTACAGGAATCATTTGGTGTCGTGCCGACAGGCGTCTTCGGCGATGGGTCGCGTGGGGTAGCCGAGAAGCAGAACGCCCCGCATTGCGGGGCGTTCTTTTTCG
>530	CCCCCTTGAGTACTTCCACCCGGTCGTAGATGGCCATGTCACTGAGCGTATTGCCCGCGGAGTAGCCGACGTTGCGGGCCGTCGAGGGAATCCCGTCGTACTGGAAGTTGTTGATCGAGAAGCCGCGGGCATAGTAGTTGTTGCGGTCAGTGTCGTAGGCCGAGACGGTGATGCCCGGCGTATGGCGCATGACGTCGTCG
>531	GAGCTGATGTGGAGGTCGCGGATGTTGTTCGCGGTTTCGCTGATGCGGCCGGTGTGCATGCGATAGCGACGGGGGCGGTGGATGCGCAGTTCCTTCGCGCCCGAAGCGATGGCGGTGTAGTGCTTCTGCAATTCGTCTTCGAGATCGCGGGCGGCATAGAACCCTTTGAAACCGCGGGAGCGCGCCAGGTACTGGGCTGC
>536	GGCTGAATATGTAGTCTGAGATGCCTTCGTAACCATGAGCAATCACGTACAGCGTATCGTCATTGTTTATGATATTTAATGGCTTCATGTGCTTAGTGTTGTAAAATAATAGCTTCGGTGGTTCTCTGCCGCGAGGATCCTTTGCCACTTGGGATGCCCAAAGCGTACCCATGGATAGTAGTTCGTTATTGCTTTCTTCG
>548	GGGTGACCCGCTCGGAGGCCCGCCGCCTGGCTTCGTTGTCGTTTCCGTAACACTGTTTTCCAGCCTGAAACGTTTCAGCTTTACTTGCAAAGACCTTATCATTCGCAAATTAACCATTGTTCTGCTTGGCTCAGATCATGAGTCCTCTTCATAAACCCTTGCTCCTTGCAAGGTTATCGAGGAAGTAGAGCGGTCGCTGC
>552	TCTTGCGCAGGAAGTCGCGGCGGCCGTTGACGGCCTTGTCATCGGGCATGGTGGGGTCCTCTCTGGATCATCACGGTTTCGTCTTTCTGATAATGATTAGCAGGCTAATTATAAGTTCATGTGTCACGTTGAAAAAACGTTTCAGCAAGGATTCAGGCAGGCCAATACCGGCAAGTGAAGCAGAACGGCGCGCCGGGCGT
>553	AAAAACGCCTACCGGGGCCGAGCCAGGCATGAGGCCAGGACGTTGTTCATGAAAACCGAATAATCGTTTCGAATGATGGTTTGCAATTATTAATGTCGAATGGAATGAATGTGCCATATCTCCATAAATAAAAAGGAAGTTTGTCCAATACTTGAGAAACTACTTTAAGAAGGTTTTGTCGGTAGAAAGCGATCAATCAG
>555	ATGCCTTGCTGGCGATAGGTCGGAAAGCACATGTCGCCGTCGCGCAGGGCCAGGGTGTGGGCGGTGGCGATGGCTTCCTCGCCGAGGCATTGCATATAGAAGGAAAGCTTTTTCTGCCGTTGCGCGGTGAGCATGCGCGCGTCGAACAGGCGGGTCTTGAGCATCGCCCGCATGCCGCGCAGCAGTTGTTCGTTGCTGAG
>557	CTATTTTTCATTTGCCACGCGGTTTAGTCATTTTCCCGTCGAATAGGTTCATTCGTCGATAGTGGCTTTGTGATAGCTATCTTAGCATTCCCAGGGAAATATCCGTAGTCTGGGTAAGTTTTTTTAGTCAATTTATTGACGTATTTCTGGCGCCAAACTTTTATCCAAACAGTAGACGAGGAAATCTGACGCCGCCAATC
>559	CGCTGAAGAACCAAAGAGCTACTTCCCTCCTGGGGATTACTATAGGACTGGAAATAGTGGGCTGCTGACGATATCTCCGTTATTCGAAGGACTTCAAAAGTTTCGGATACGAAGCACTGGACACAATGCACATGCTTGCGGATTGAATGGAACTATAGAGTCAGGTCATGTGCAGGTCGACGTCCGTGGCATCGGCGATA
>560	AGTTGCCGCAGTCATGGCGTGCCTCCTGTGATGCAGGAGGGAAACCCTAGACGCCATTACTATTTGGCCGTAACACCATGGATTCGCATAATGTATATTATGTTAAATTAAATATGACCTAGGTGGAACTCACATCCTTTGCGATTGAGCTTTCGGCTCGAATCTCGCCCTCTTGCCCGACACTGATAGTTAATAACCCG
>572	GATGCGGGAAACCCGGCAAAAAAGATCGGCTTCTTCGCCAACGAGCCGGCGAGGTTCCTAGAGGAAATATCGAGAAAATCCATATAACCATATGGGCGAAAAGTTCTCTCGAATGCCCATAAGGAGCGCCGAACGGGCTTTTCGCCCGTCATGATCTCACTCCGACATGAGCGTTCTGCACGACTTCTTGCATTCTGCAT
>574	GCATGCCCTAACTCTGAGAGGGTGTTTCGCCAGTGGTTCAGATTATTTTCAGCGAATGAAAGCGAAGCGCTTTGCCAGCATGTTTCGAGCGCAATCCATAGGGTTCAAAGATCCTTGCCTTATTCCATTGCCAGCATTGACAGGAATCCCCGAATTGCGTCAGATGAAAGCCCGCACATCTCGGAGGAGCACCATGAAAC
>575	TCTGGTCATGCCTATGTTCCTTGTGTGAGGCAATAATCGTCCACCCGCCTTTTATTTCGGCCGGGAACGCGGTAAAGACTCGAACGAGTTCAAATCGATAATCAGTGGTGCGAACCACCGATATAAGTATCCCGTGCACAGGCGTCGAGGTGAACGCCGAACGGCGGACTTATAAATCCGTTCGAGTACCCGCCATTCGG
>581	CACGTCTTTCCCCCATGTTATTCTTTGATTGACGCCCTTTATTGCTTATCAAACCTCTTTATTTGAGGTTAATTCGGAGAAAATATGCCGGTCAAAGCAAATATTGACACCGATTCAATTTTCAGATTCTTCCTACCAGAAGGGCCCGGCCTGAAGTACAAACGGCTGGCCCAGGGCATCGAAGAATCTATTCGCAATGG
>582	CGATATATTCACTCACCGCCTAACCTCCGTGTAACGTTGACAACCCGGCAACGGGGACGGAGGAAACCTAGCACGGGGAAAATCAATTCCGGCAGACTATTTATTCATTAGCTAATAACTCGTAACCCCATGAAAAAAGACAAAATAATTATTTCCCTCGGCGACTGAAAATTCGTCCCTCTCATTGCACTCATGCTTTT
>594	AACTTTCGAAACCAATAAAAAGTGCAGAAGAAGCACAAAACACAAACAAGAAATCATAGACTTCTTCATGAAAATCCCTTTCATAATATTTTATTTTTCAATCAAAACCATCCAACCACTGGCCACCAACACAATATTTCCGGCTCCAGCCCCGAAATGCCGATACCAATCTAGCGCCCGTCCAGGCAGAGCAATTGACA
>598	TACTGCCGAGGAGCGCTGTCGAGCGGCGCTTATCAAAAGCTATAACAAACATACAGTTGAAACATAAACCTCATTCAAAGCTTTAAACCGGACAAGCACAATTACAGGTGAAAGCATGACCTATCCCAGCCTCAACTTCGCCCTCGGCGAAACCATCGACATGCTCCGCGACCAGGTGCGCGGCTTCGTCGCCGCCGAAC
>600	GGCGCCAGTGCCTACGGACTGTTCTGATTGCGACGTCGTTTTTCAACAAAAGGACAGCCAAACCAATGTCTATCCCGCGACCACGGCATTTTCGTTAGCATGCCAAGTTTCCGGCCCGGCTCCCACAAGGACAGCGGCCGCCTCCCCTGCTCGTCCCATCCAGATGAGTGCCGTTTCCCCTACCCCCCGGGAAACCCTTC
>603	CGCTCGGCGCCATCGCCGTCTACCTGACCGTCCGCCAGAATCCCTGGTGCTGGCCTATCGGCCTGGTGATGGTGGCGCTCTACGCCTGGATATTCTTCGAGGTGAAGCTTTATTCGGACATGCTCCTGCAAATGGTCTACGCGGCGCTACAGCTCTATGGCTGGTGGCAGTGGACCCGCGGCGGGCAGGACCACGACGGC
>607	CGGCCATAAGCCGACATTAGATACCCCTGATGCCAAGCTCTAGCGTTTGCTGTCGGAAGGCCTGGAAACGCAGTACTTGAAGGCATTATTCTCGTCGCAACTAATTTGGCAATGAATAAAAGAGATGAGGCATTACAACTAAACGCTGCGCTCGTCTGCGAGAAAGCTCAGGCACACGGGAGGTGCTATGCGAATCAAGT
>608	CACGGATGATCCGTTATTACCGATTCGCGCCGCTGTAGAAGCACTGCTTACCCTGGATACTGACGGCCAGGAAACCACTTTCCTCGCCGTGTTGGAATGCGTCGCAAAACATCGTTTATTCGAGATTCCTGATGCGCTACGCCCATTTGTTGCGAATGGAGCTGAAGAAAACGATGTCGAGCTGGCCGGCGATGAGAGCG
>613	TGTGCCGCTGTAACCGTTCGGCCCCCTTCATGCGCATGTAGTGCTCGACCGTGGCACGGTTGCGCCGACGCAATTCCAGGTTGTCGGTAAACCCTTTCAACCGTTGGTACTCTCGCATGGTGCGAATCTCCGCCAGTTCGAATCGACTGGCATCCATACCGGAAAGAAGACATCGGGATGACAGGCCGGAGAAATTGCCG
>617	CGAGAACCTGACCTACTGGGACAGGAAGGCCGTCGCCGAGGAAGTCGGCCGGGGTGGCGTCGCCGAGTTGTTCGCCCAGTTGGAACGGATCGATCGCAAGGACAGGAACTATCTGGTGATCGTCGGCCACAGCTTCGGCGGCGCAATCACCCTCGGCGCACTTCACGACCCGTTGCTCGAACGCCTGCTGGCTCTGCAGG
>618	TGCGTATTTCATAAAAAACCGGGAGAAATGAAATAGCACTTCCCGGCACCTCGTAGTTCGTCGGCGCGAGGCGACGGCAAGACGACCCCGACAGTTCCAACGGAAAGCATCGCCGGGCATCCCGCGAAGCGGCCTTCATCGTCCTGCAATCAAAGCGTCATCGTCACGATGCCAAGTTATCCAACCGATCCTCTCCCGCG
>621	CCGGCCCGCCGTTCCTCGCCTGAACCGACTCCATCATCCAGGGATGGATGCCTCCAGCACGAAAGTGCCTTACGGGGCCGGCAACGGCCCCTTTCTTTCGCTTCGAAGAGTTCCATGAACGACTCCCCCAGCACCGCCGTACGCACCTGGCTGAAAGGCTTCCGCCCCCTGACCCTGAACGCCCGACCACGCGACTGCCT
>628	GAAGCAGGCCAGGGCGGCCTGGAGAATCTCGTCTTTGCGGGAAGAACGGCCCATGTCGGTCCTTGTCGATAATCGTCGAAACGCTGACTAGAATATTTTTCTAGAATAAATTTCTAACCTTCGTATACTGCCCCGGTGCGCACACATCTTCAATCCTGAAACGCCCGGAGTTTTCCATGAGTCAGATGATGCAGATGTAC
>634	TCGCTCGGCGCCCTTGTAGAGGAGCAACGCCCCCCAGCCGCCGCGCCCAGGGTTGCCCTTGCAGGCGCCGTCGGTATAGATCACTACCTGTTCTTTATCTGTCATGCCTAAATTTCGGAATCTCGCCGGCTGACTTTCGCCACCGGCATGGGCACCAGCTGACCGCGCGGTTCGCGCTTGCTCTGGCGCAACGGGCGCAA
>637	GCTCCGGGGCGTATTGCAGCGCAATTTGCAGGACTTCGTCAATCCATTTAACCGGTTTAATAACCAGATCACTCTTAATATTGTCCGGAATTTCCTTCAGGTCGCGAACATTTTCCTCGGGAATGATCACCGTCTTGATCCCGCCGCGGTGCGCCGCCAAAAGTTTTTCTTTCAGCCCGCCGATCGCCAGCACCTGCCCA
>640	GACGGGCGGTCTGCTGCAGACGCTTGTTGACTTCGGTCTCGATACGCTCGGCAGGCACACCAACGGTCATGCGGCGCTCAAGAGCGGAAGTGCTTTCAACAGAAACTTGCATGGATATTCCTCGTTGCACAGACGTAAGCCGGTCCTTCCGGCTCCCAGAATCAAGGGCATGCATTCTAGTAGAGGGAAAAGCAGAAGTC
>641	CGGCAGGACTCGAACCTGCGACCATCCGCTTAGAAGGCGGATGCTCTATCCAGCTGAGCTACGGGCGCTTTATTCATCTGCATTCAATGCTGAGCGCAAACTTTAAGCTCTGGCAATCACAAAGTCAGCAACCGACTTGCATTACCTCTTACCCTGCGTCCGGCTGTGCTCGGCAAGCGGGGCGCATGTTATACAGGGGG
>646	CCATCTTGATGGTCAGTTAGTTGTCCAACAATCAGCCGCACAACTTGGGTGGCAAGTTTATCAGAACTTCCCGCATAGAGAGACAATATTTACCCAACTATGTTTCGGTCGCATCTGAAAACTTTTCGCGCAGGCGGTCCAGTGCCCGCTTGTAGCGCATTTTCGTCGCACTCAGACCCATGTGCATGATATCCGCTATC
>648	GATTCTGGCCTGGCCCTTAGAAATAAGTGACAATGCTGCGACAGAAAGGCCTCTGACAACGCGCGGCCTATCATAGCCAAGAATCGTTCCTACCTTAAGGCTTTCGGTGCAAATGAAACGAACCGCATTCTTCATCTCGGACGGCACCGGTATCACCGCCGAAACCCTGGGCCAAAGCCTTCTGGCACAGTTCGAGAACA
>649	CAAGGTCGACTTCGTCGCCACGCCGAAAACCCCGGTCAAGGTGCAGATGTTCGTTCCGCCGTTGAGCCAGGACTACGTCAGCCTCAACGAAAGCTTCGTCTCCAACAATTACGGCGTCAGCATCAATCGCGCCGACGGCAATCGCAAGGTGACCTGGTCCGCCCGCCGCGCCAACGGCAAGCAGACCCTGTATTACCGCC
>655	GTGGTGCGCAACCTCCCAGATATAGCGCAATTGCTGAAGCTTCATGGAGATTCCTCGAAAAGGTTGTCGCGACCGGCGATCAAGAACCGAAGGTATATAACCATATTAATGGTTTGAGGAATAAAATTAGACGTTTTTTTTGATTTTGCACGCTTTTTCACCAGCCGACCGCTGGCCTACAGGTCGCGACTACGGTGCTG
>658	CGACTTCGTCCTGATCCATCGGGCCCGAACCCGGGCCCCGCAACCCGTACCGGTCGTTCGGCCAAAGCATCATTTCTGTCGATAGTTAATAGCGCGAAAATTCGTTATCCAATCGAATTCTTCTCCGCGATCCTATGCCCATCCGAGGTATCGATCACGGAAGCCGCCATGAAACGTCGCAGCCCACGCCATTACGCCCG
>659	CGGTCACCAGGTAGGCGTCGAAGCACTCGTCGTCCGCCGGATAGCGCCCCTCCACCACGTTGTAGATGACGAATTCGGCGGCGATCGGTTGCTTGGCGAACAGTTGCTGGAACATCCGGCCGTAGCCTTCGTAGCGCTCGATCAGCTCGGGACGAAGGATATCGGTTTCCAGGATACAGATGCGGAGCGACATAAAGACT
>668	GCCCCCCTCGCGGCGGCATGCCCGCTCGATCCGCTCGGTTTCGCGCGGCTGAACATCGGCCATCGTCGCCGGAAAGCAGCGTCACCAGTGGTCCCGACAGGACAGGAAGGAAATGAACCTGATCGCGCACGTGGAAATACCGGTGTCCGACCTGGAGAGGGCGATGCGTTTCTACGCCTCGGTGTTCGGAGTGGCGTTCG
>670	CATGCGCGGTTTCCATTGGTACACGTCTCCCTGTGTGCTCCTCACCCGCAACTCGTGGTAGGAGTTGATGCTGGCGTAAAGCGCGAAAAATTCGTTCAGAACCGAAGCGAACACGAACAGGTCGCCCTCGCCGATGTAGCCTTCCGGATCGATCGTCAGCTCGGTACGCAAGCCGCGCAGCGGCAGGCCCCGATGCAGGC
>671	AGCGCAACTCGAGGCCGCGGACCTGCTTGAGGGTTTCCTCGGGCAGCGCGCCGAGCAGGTCAAGGCCATCCACGTCGACGAACAGGAACTTGTCCTGGAACGCGAAGTATTCCTGCAGGTAGCGATAGCCACGGAAGGTATTCAGCGGATAGGGAATCAACGCCTCGTCTTCGGCGAACCCCACCGGCTGCACCCGCTCG
>672	ACGTAGCGGGAATCCTCGGACTGGCGGAAGCTCTGCCACTTGGCGAACTGCGGGCCTTCGAAATGATCCTTCAGGTCCTTCAGGTCCGGCAGGCCGGTGAAGCTTTCCAGGCCGAAGAACTTCGGACCGGCGGCCGCCACGAATGGCGCATGGGCCATGCAGGCCACGCTGGAGACGTATTGCATCAGCTTGACGTCGGG
>683	GGTACGGGCGCAACACCGACCAGGACAGGTCGATGTAGAGGTTCGGGTAGCGCTGTAGCAGACGCCGAAGGGTCGGCAGGAGGAAGTCCAGTTTCTTCTGGTGGCGATGGATCTCCATGCTGGTCCCGGCATGGGCCCAGATGAACCGCACATGCGGGTGATTGCGCAGGGGCTCCTCGATTTCCGCCAGGTACAGCGGG
>686	ATCTTCAGCTCGGCGCCGCCCTCGAGCAGCTCGGGATTGGCCAGGGCTTCGAAACGCAGCTTGTCGGCGGCGTCCGAGGCGTTGGAAATCAGTTCGCGGAGGAAGATTTCCTTGTTCGAATAGAGAGAATGAATCATCAGGTGAAGCAGTTGCTTCACTTCAGTCTGAAAGCCCAGTGTCTCTTTTTGGGTTTCCACGCT
>688	CGTCATGAAGCCAAGGGCGAGCAGGTCGAACCCTTTCAAATGAGTCATAGGAGGATGTACCACTGGCAGAAGTCTCGGTTGTTCGGGGTTTCCCTTTGGGGGTGTTAGGAAACAACGTCCTTCCGGATGAGGAGGACCGGTCAAGCCGCCCGACCCCTTTTGAGGGCCATGTGGCGTTATAGCTGCAGGCGCACTGGCCT
>695	GCACTTGTCAGGTACCCATCACCAGGGAGTGGCGACCGTCTATGAAAGCGGGCCAGGAATACCCCTTGCGGTCGGACGCCGAGTATAGACAGTTAGGCTACTAATGACAACGAAAACACCCATCGCCAAATGGTTGATTGCGGGCCTTTTATAAAAGGCGTAAATAGCCCCCTTTTTCTGCGAAAACCCCGCCACGGAAG
>701	GTGCGCCGCCGGGAACGACACGAAACCGTAACGCATTGACCTCCATCAGCGAATCCGCCATCTATCCGACCACGTAGTCGGTTCTCATGCTTTGGGTCAATAGCTATCTGTTTTTCCTCGTGAAAGCATTCACAAATCCCTCATGTGAAAGGCGTTTTCGCCGATGCAGAGGTAAATGCTTCACTTGTTTTGGAAGGCCC
>706	GGCAACCCCGGCGCCGTTTTATTTTGTGCAAAAGAAAAGCGCGAATGGGACAATACGCGACCAAAAGTCGCACAGTTACCGCAAAAAGCCTGATAGATCAGGCGTATAATCAGTAGGCGTGCAACTATTTTCTGACCCTGTCGGCATGTACCGGCCGGGCGCCCCCCACTGCCGTGGTACGCACTGATGAGCAAACAGAT
>710	TCCTGATCTTCGAAAAGGACGCCGGCGTCGGCGGCACCTGGAGAGTCAACAACTACCCTGGTTGCGCCTGCGACGTGCAATCCCACGTCTATTCCTTCTCCTTCGAAGCGAACCCGGAGTGGACGCGGATGTTCGCCCGCCAGCCGGAAATCCGCGCCTATCTGGAGAAGTGCTGGGAAAAATACCGCTTGCAGGAAAAG
>714	CGTAGCCCCTAGTGAAAATGGTGAATAAAAAATGAAAAAAGGACGTCCTGTCCCTTGAAACGTGGAGCCAACCTTGTTCTGACAGAACTTTCCCACGCGATACAAAAAGTGGCCATTAAACTAACATGCCCATGCACAAGTTTACACTGCCTGACACTCAGGCTTCAGCCAATGCGACCGCCTCTTCCACGTCAACTGCA
>717	CTCCTCTTGCCTTCGTTCGATGGGGATCGCTCCGGGACCTGCCCGGCGCCGCTCGCTTGCAGCCCGCCAGGGAGCCGCTTGCGAAGCAATATAAGTTATCCTTCGATGAATTGTATACAAAAAACACCGCCACAACCGAAAATGCGGCAGCCGCCCCGAAATCGGGCATTCCTTCCACAAGCCCCACCCCGCAGGGCCTC
>719	CCCCAACCTCTCCGATAACTCACTTTCCTTCACCCTGGGCCGATGGAACGAAACCGTGCGGCGCTATCTTCGCCTACCTTGCCAATGAAGAACTGTGCAACTTTTTGGTTGATAACGTTGTGGATAGAACGCTAGGGAACAAATACCCAAAGGGCTCCGAGAGAGTGCGCAACTTTTTGCAAGCGGTGCGCAAAAAGTTG
>720	GCGTCCCGGGGGTAGCCGGCGCCAGTTCTATGGATACAGTGGAAGCAGCTCTGGAAAGCCTGTAGTAGACCGATTGGTCAACTACAAAAAATTACTTTGTATACAAAAAATCGATTGAATCGAGCACACAACGGGGATATAAAACACCCCACCGCATCGCCCTGAAGCCTGGGGTGGATGTTCGGCCAGAAATACCCGGC
>722	TACCCAATCTAGTAGCCGACCGGCCCTACGAAAGCAACATTCCAGAACAATATGAACATAATTTTGTATACATTTTTTCAAACGCTGGTTTTATAAGCCAGCTAACAAAAATTGTAATTCATTGTTTTTATTATGGAAAAATTGATTTCAGCGACTTTTTCCAGCGTATACAACCCATCTTGACCTTGCGCTCCCCCTCT
>731	GGGATGCCGTTCATGGGATTCCTGCGCCTCGTTCTGATGAACAGAACTATCGGGCAGGCCTGCGCCGCAACGTTTGACCTGTCTCAAACGGATGCTTGCAGTTGAAAGCATCTGGCCGGGGAAAACTTTTCCGGATGTTGCGCGGCACCTCGCTCCACAGGGCGAGGTGCCGCGTCCTCCTACAGGCTCATGTGCAGCAG
>734	GGCGATGCCGGAGTACCTGCCATCGACTAGCTAGCTCTCCCGGGAGAACGTCATGGATAACAACAATAACCAACACGCAATCACACGCATCGAAACCTTCGGGGTCGAACAGATTCCCGACCACGAACGCAACGCCACGCCGGTCGATCTGTTCCGCATGATCTTCGGCGGCGCCAATACCTTCGCCACCGCCGTGCTCG
>737	TCGGTCTCCAACAGCACCCTCGCGACCGAACACTGCACGGCCATGGCTGGAAGACAAGTGAAACCAGCCACTTGCTTAAATACCTAAGGGAAAGAACATCCTACTGAAAATAAAGAAATTTCTTATACGCACTTATTTGGCGCAACGTTAACTTAACTAACTGCACAAACACGCCCTGACCGCGCATTAGAAGAAGTACC
>740	GTCGCCACCGGCGAAACCAAACACGGTTCGACCCGCTTCGTTGAGCACATCCGTATTGATGCCGAGCCGTACGGCGCCCAGACGCGCATAGTTGGCACCATAATAATCGGTGTTATCGCCACCGACGGACACCGTGGTATCGAAGGAGCGATCCTGATTGTTCAGGTTCAACGGATGCAGGACGCGATTCTGCCCATACT
>742	ACATGCGTCGGCGCCGCCGCGGTCATATCCTCAACATCACTTCCATGGGCGGCTACATCACCATGCCCGGCATCGCCTACTACTGCGGCAGCAAGTTCGCCCTGGAAGGGGTTTCCGAAGCCTTGGGCAAGGAGGTGGCCGGCCTCGGCATCGCCGTCACCGCGGTGGCCCCCGGCTCCTTCCGCACCGACTGGGCCGGC
>744	TGGCATCGACCGCGATCAACTGAGTGCGATGGCCAAGCAGGCGTGGGTGGCAATGGGAACGCAATCGCTGTCGGTGGTTGCCGATCGTGGATACTTCAAAGGCGAAGAAATCCTCTCCTGCCACGAGGCTGGCATCACCACCTTCGTCCCCAAAGCCAAGACTTCAGGCGCTGCCGCAGCGGGTCGCTTTGGTCGAGATG
>745	CGAGAAGCGCAAGGCGAAAGAGATACCTGGTGGATGAGTTTCGATCCCTTTGGTGACTTCGAAACGACTGGCTACCTGCGCAACAGCTTGGGTCTGAAAGATCCGGCGGAAGTGAAGGAAAACGAACACTTCTCCTTCGAAATGGGGCTCGATGAAGCCCTTTCCTATCTCGAACGCACAAAGAACCTGAACTACCAGGC
>748	CCTCGCGAGAGCCTTCGGCGTGCCGGGCGACGCTTTTGCCGGCGAAACCGAGCGGTTCGAATGGACAAGGACAACAGCATGTCTCGAAACAATCCTTCGCGTCATTCAATACTCGTCACTTCCAACATAAACGCGGCCAATGATGCGAATCGTCTTTCCGAGCTTTGTCGACAACTGGAAATACGCGGCTATCGGCTCTT
>749	CGGACCTCGGCGAAACGTTCGGAAAACCGAACGCCATGCCCCGAAAATATTCGGAAGAGCGGACGAAAGGCCATTTCGGGGCATTTTCATCCAAATTTAATTTCTTTTACTTTCAAACGGTTAGGCTAAAAAAAACCGGATTTCATAAGCTGGCATGCATCCTGCCACTACACTGTTCGGCAAGCACGATACTCTCGTGG
>755	GCCGCGATCATGCTGGCCGTCTACCTGGCGAATCCGTTCGGCACCGCCAGTCTCGACCCGCGCGCACGGCTCCTCGGCGTGGCGCTGTACAAGATCCCTTCGCGCTCGATGGAACCGACCTTGCAACAGGGCGACTTCATCCTCGCCAACGCCGCGCGCTACGCCTTCGCCGACCCGCAGGTCGGCGACCTGGTGGTGTT
>756	GCAACGCTGCATCGGCAGCCTCAGCCAGGTCGCCTGACGGCGAATGGAAAAATCCCGCGTCCGAAACAGACCAACCGGTCAGAAAATTTTTTACATACAGACACGAACGGTTGCGCTACCTTCGCTTCACTGGCACCGGAGCCAACCGCTCTGTTCCGCACCCTGCGGAACTTCGGAACACTGGCGCCGGTCTGGGAATC
>758	ACTGCAGTTCGTGCAGACGCGGGCACAGCAGCACCTGCACCAGGTCGGAGGAAAAGAAGGAAGGCTTGGCCATCGCGGACGCCCCGAAATACATGAGCGAGCGAATTATTAGCAAGCTAATTTTCTATTGTCCAGCCTCTCCGCGAACTTTCCGGAAGAGCGTTTCGCCCTGCGAAACATGCGCCACGGAGGCCCACTGG
>760	CGCGCATAGGCATGCAGGAAGTTGTCTACCTGGGTATACGCATCGCTACGACCTTTCAATGCAAGAGAATTGCTGGACATTGTCATATCCCTTTAAGTTGTAAAGGAAATAACTCGGATACAATTATCGGATGGATAATTGCAGTTATCGGCCAGATCAGGCCGAAGTCCAAACTGACACAGCTCATTTTCCAATGTCCA
>761	AAATTTGTACCACCACTTAAATCAGTTCAATACTTTGGTTGGGCATACCGACCTGTCAGTTCTGCCAGGTGGATTTCCAAGCCTATGATTCCTAAACGAATTATTGACGCTTTTAATTAATATCGAATGACGGACGGTCGCCCCGGCACGAACTCTGACGAAAATCAGAAATGAAGAAAGGGTTATATCCTTATGCACCA
>762	CCTGCTCTCGATCAAAGGCGTTGATTCTATGCCATAAGCCTTGGCGCCTCAATTTGACGGTTACCGAATGTTTGTTTAGTTTTTACAAACCGAATGTTCGGTAGGTAACTAGAAGAAGTTTCCGCTCCACCAACCCAAGCACAGGAGAGAGGCATCATGAGCGAAGCCAACAGCGGCCCGGGCCGCGTCACCCGAGAGCA
>765	CGCCGCTGCAACGTACCTTCGCCCACCGCCTGGACGCGCGAGTGCGGGAATACCCGGGCGGGCACCTCGCCGTACTGGCTGACCCGCGCTTCCTTCGTGCCCTTATCGAATCTAATAATTAGATAGATAAAGCCAAAAATACGCGCTTTTTTATCGCAATGATCTGACGGATGATGACCCCATCAACCGCCCGCACCCTC
>770	GAATGGCTGGCGCAAGCGGCCAGCAGCAGAACGAAACTCATGGGCACGAGGGGTGCTAAGCGTTTAAGCATGGGCACGACCGTGTCTCATTAGTTTTACTAGCGGGCTAATTTGCCTTCTCGATCAATCCTATGCAAGTTTTTTATCGATAAATGTGACTTACCACCTGCGGCATGATGTCTAAGGCTCGTCCTGTCATT
>773	CGGAACGTGGAGAAAGCAATAGCGAGAGAAAAAACCGGCAATAAGCTGACGCTTCGCACAGTTGACAGGAAAAGCCTGGAACAATAGTTATCCACAATAATTATTGACGGCGAACTTTTGACTTGCAAAGAACTACGCTGGCCAGCGGCAAGAGTGAATTTCATCCAGCCAGGGCTATACCAATCGTGCAAACCCGGAAG
>775	TCTTGGGTTTCGAGCGCACGAACGGCTACAACGGAACCAACCGCGCACGGACCACTCTGATGGCTCCGGCGGCTCCGCAAAAAAGCATTTTCCAGACGTACTGAAAGCATCGACGGCGCTCATCGCAAGGAGCCCTTCATGACGTTGGAAAAGCGGTACGGGTGTTGCAACGGACGCTGTAAACAGACAGTCAACACCAC
>778	GACGCACTAACTGACAATTCGGCGATTTACATCTGCTCTCGAAGCATGGATTGGCTAAGAAACAGGCGAAGCCCATAAACTGACTTCGCCTGATCTATATCTTCGGATATAAAGGATCATCAGCTAGATATATTTATATTTCTTCAAAAGCCCTCTAACTTCCTGCTTTAGCTCCTCTTCATTTATCTCACCATCATTAT
>784	GAGCCACATTCAATCTCGGGTGATCTAGAGTAATCGCTCCGTGCCGCCGAGCGCATTGCCGGCAAGCGTTTTCCCGATCTGCAGGAGTATTTCCATGAGCGTTGAAAGCATTCGCATCGAGGGTATCGACACGCCGGTCTCGCGCATCGGCCTCGGCACCTGGGCCATCGGCGGCTGGATGTGGGGCGGCGCTGACGACG
>786	CCCTGATAAAGGTCAGTAACGCCCTACATGCTCAGCCAGAAAACCAGACAGGACAAGACGCAAAGCGCTTCCATCTCCGGCAATTGCGCCATTGATTTGACACCGAACGGCTTTCTTTCCCGGCACATCCGGTAATATTCGCCGCACACCGACTACACTGGCCAGTCGTGCCACCCCGCTACGTTTTCCTGGAGGAAACC
>793	ATCCCAGTTGCCGGCCTGCAACGCATCGGCCAGGGCGAGTCGGGTTTCATCCAGTTGTTGCGTGGCTTGGCTCATAACCGATCCCTTTACATCTCTTTCAGTGCGAAATACCGTCCCAACCGGACTTCACTTCCAACAACAGGGCGCTGACTTCGTCTAGCAGGCTGGTATCGTTGCTGGTATTGGCCTCGACCAGACGA
>800	TCACCGCGATCGCCGGCGACGCTTCGGAAGGCATGCTGGCGACCCTGCCGCGCGCCTTCGAGCAGGATCCGAAGAACAAGGCCCTGATCGACGCCTTCAAGGCGAAGAACCAGGATCCGAGCGGCATCTTCGTCCTGCCCGCCTACTCCGCGGTCACAGTGATCGCCAAGGGCATCGAGAAAGCCGGCGAGGCCGATCCG
>801	CTTGCTGCAACCGAGACGCTCGGCGGCGCGGGTGAAACTGCCCAGGTCGTGGAGTACGGCGAAGGCGGCGAGATCGTCCAGGTCCTTCACAATTGTTTCCCTATGAAAACGGTAGGTTGTCGATTGACAGGATTATCCATGGCAAAAGCGACTCTACACTGGAAACCACTCACCTTCACTCAACGAGAGGCCTGTATGAA
>808	CCAACTATTTTTATCGTTATTTTTCAATAAGTTACGTTTCAAACATGAAAAATCAAGCGTTTAGAGCCTAACGCTCTCAACCCTTGACAAGCTGCTTTCCATTTGTGCACAAATTTTCGCCGAAGCCTCTTGCCGCCCCATTGCAGGGCAATGCCGTTCGAAATCCTCAGCCGCTCTTTCCCTCGGGGCATGCAGGCCAG
>809	CCGGATGCAGCTCGGGGTCTTCGGCGAAGGGCTGTAGCAGGGCCGAGTCCTCCCCGGCGATCTCCAGGCCCAGCTCGCTGATGCGCTGGAACAGTTCGGACTGGAATATCTTCAGCATGGATACCTCCGGGCCGAGGCTCTCCCCACGCCGCAGGCGTTCGGCGAAACGCTCGTAGAGCGCCTTGTGGCTGTCCAGGTCC
>811	GAGCTTGTACCTGCCGGACAGACCGCTTCCATGCCGGCGATAACGCCCCATGTAGGCCGGCAGTCGATGAATTTCATAGCCCTGCGCCGCGATCCTTAGGGTGATCTGGAAATCCTGCACGCGAATCGACGGGTCGAAGAAATCCGCCCGCTTCATCGCTTCCATGCGGTAGAGCGCCGTCAGCGGCATGACCACCAGGG
>815	TTTTTCGTTTCTTAGAACCGTTCCTGGCTCGGCTCGCTCCACGACCGAACACGACATGCCGGCATGCCAGCGTTAATACTTTGGTATTAGGCCCTTGGTATTAACGTTAAATAACCGGTAAATATCCGGATTTTCTTTTCGTCGAATTTACGAGCAATATGAAACATATTTCGTTGAAATAAGCTCTTCTTTCACATAAT
>816	TCAGGAGATACCTGAGCCAGAGCGCTTGCTTTGTCAGGAACGGGAAACTAGCGGCGCTGGGCGAAGCGCGATATTCGGAGTCCGAACGAAAAAGTTTCGGGGAGAAGAACCACGGGCTTCGTAGGCCGCGGCAATCGGCGCGATCCAAACCGCGAGAAATTTGGCACACCCACCGGGCTGCGCGGGATCCGAGAACGGCA
>817	GTTGTGGAGAAACCTGAGCAGCTTCTGAAACCTCTATCTGGTCCGATCTCTAGAGCTTTGCCAATTCGGTTGAGATACTGATTTCGAACGCACTTAGTTTGCCTTCCAATGAAGAGGCCAGATTGGCTATCCGCTCGGAAGACTCCGATGGGTTCTGGCAAGCCTTTTCAAGGCAGGAACAAGACTCGACCAATAGGCTG
>818	GGAGAACGCTCTCGCCGGGGGAAGAATCCTGAACCCCAGGAGGGTTCTGAGCCCCGGGCCGCCCAGCCAGACCCCGAGCGCCTCCTGCACCGCTTCCAGCACAAAGTATGAAAAACGTGGCGTATAGACGATCCCTTCGGGATCACAGTCGCCAAACAGTACCGTTCTCTTTATGAAAACCGGGGTCGGCATCGGGTCAC
>820	GAGACTTCCCCCAGACTTGTTATTTCAACTCCACCCTGCGCCCGACATATCTCACTTCCATCATTTGAGCCCTCATCAGCACACGCGAAATTGCTAGCCACCAAAAGTACAGTCGACATAACAAGTGATTTTTTCATTTTCAAAAAGACCTCTCCAGGCTAAAATTATTCATTCAGTGAATACCCAGCTCATTGGGCGGC
>821	GCCGGCATGCTGGCAGAGCCGGGCAATTTCAAGGCCAATACCAAAGTACCCTCTGTAATCGCTGATTACGTCGGGAGCGCATTGCTACGCCTGCAGAATGGTTTCAGGGCCTTAGAAACAGAAAAGCCCACCTATAAAGGCGGGCTATTCCATATTGACATCACGTCAATGCGGGCCTAATGTTCGGCCCAGACGGCTGC
>829	ACATGCCGTGGATACAAACGCATTCGCCACAGACAACTCGATGGCAACCAACCCTTGAAGCAGACGGATTACAATCAGGTTTCAAAGCATAATTCGTTTGCTTTCAAACAGAATAGCCTCGCTCTCGAAGAGACCAACTGGAATACATAGGCGAAGCCATTTTCCAATTTGTGCACGGAGTTTGCTTATACCTCTTTCAT
>837	TCCAGATAATCGTAAAGGGCGATGGCGGACATGGGATACCTCCTTGCCAATATAGTATCGACTAAAAACATGTTTGACAAAGAGGTCGCGCCTTGTTTAGGCTGAAAACGTATCGTATCGATACTAACTTCCCACAGGAGAATCAGCATGACCAAAGCCATCTACTACCACGCCGGCTGCGCAATCTGTGTCGAAGCCGA
>838	GCTGTGAGGAAGGCATACCAACGTCCTTTTCGATAGGCGGCTAGCCCACAGATGCACGCAAAGGCAACCGTGGGATATTTCTGAGGAAAGGCATTATGCTATCGAAACGAAATCATCGGTAGTTATTTTAGAACTGCTTCGCATTCCAGAATTGGTAGTTGACCGGCATCCGTACCGGTCAAGCGACACTCCGGATGCGG
>847	CTTCGGCCACTCGGCCACCTCTCCGCAACACGGGGCGCATGATACCCATCTTTACCCCGTTTGCAAAGGGAAAATTAGATAAAAATTAATGGTTTGGCTCTTGATCTTTCTCTTTCTGGATGCGCTGGTAAATTTCCTCCCGGTGTACGGCGACTTCCTTCGGCGCGTTGACGCCGATGCGCACCTGGTTCCCTTTGACA
>856	GAACTTGATGACGATCGGCTGCGCGGCATTCGCCAGGCAGGAGCCACCGATCGCCAGGGCGCACAACAGCGCCCGTACCATCGTCTTGAACATTTCGTGACCTCAGATTGTTGTTGTGCTTTCGAGGTATCGACGAGCCTGACGCAGCCGGCGCGTTCGGAGAATTCGCCATTGCTCAAGCCCGCGTTCGCGTCTGTCGA
>860	GCCGCTGTAGGCATCGCCGGAAGCGTTGAGGGTCTGCAGCAGGCTGTCCCAGGGCGTCAGCGAGAGCAGCACGACCAGGGCGCCGATGTAGAAGATCAGGATGCGATAGATCACCTGGTTGATCGCCTTCGGGATCACCGTCCTCGGCTTGTCCGCCTCGGCCGCGGTGAAGCCGAGCATTTCCAGGCCACCGAAGGAGA
>865	GCATGGAACTCCATTTCCATGCCCTTTGTTTTTATCCCGAAAAACTTCTCAAGTTGTCGCTCAAGGTCATATCGAAGTCGCTTTCGGGATCAACCGATAAATTATCGCCATGAAACCATCGGCTCGCTGTATTCCCTGCCGGAAAAACAGCGAAGACGATTAATCATCTCGAAACAAGAAGTACGCAGATTGATGGAAAT
>870	AAAAACACCGTTGGCAACGTTTCAATTCCCACCATGTCTTCCGCATGGATCAGTGGGAAAACTCATGTCACTACAGTCTGAAATGCTCGTGGAGCAGAAAGTTTCCAACGCCCAGAAATCCACCGGCACCGCCTATCTTCTGTGGTTCTTCCTGGGCGGTTTCGGCGCACACCGCTTCTACCTGGGGAAAACCGGCACGG
>871	GCGACAGCCTATCAGGCACCTGCCCAAAATCGAACCTGGCAAAGAGCGGGAGCAATGCCCCTCTACCAGAAACCTATACCTACTTGAGATCGTTAGGCATGTAGCGAAAAGGCATGCCCAATTCACCACAACAGCCTAGCCAGACAAGGCGGATAGTACGGCACAGACGCTCATAGTTAAGGCCTGTGTGAATTCGGCTC
>872	TGAAGCAATCCCCTGCCACGCAGGGCCGATGGGAAGACCGGCGTCCCGCAATACCACCCGCAGATTGATCAGGATCCTGGCCTGGAAACTTTCCTGCCAATCGATCCTCTGATTAGTACCTGAACTGCCAGCTTGCTCTTTTCGAAAAAAGCCGGCATAACCAGTACGTTCCCCCGACACAAAGCTTTCTTGGCACTGTC
>875	CTTCGCCGGCAGGCATGCGGACATTGCCGCTGCACGTCGGCACGACGCCATGCAGAGTGGCTACGCGGGTCTACCGACACAAAAAGAAATAATATAACATCCCAATAAATACGCCGATCCGACCCCGTCGCCCTTCCTCCGGGAAGGGCCTGGGTTCGCTTTGGCCTGAAAAAAGTCCGACCCATGACCATGGAGCCCGC
>884	AATTCGTAAAAAACACGATAGGGGCCGGTATTAAGCTCGCGATAGCTCAGCACCCCCAGAAGACTCGCCTGCTGGCTGACTGGGTAACCTTTAGGTGCAAGTGAAATCTTCTCTTCAATCTCATCCAAAAGGCTCAGTACTGACTGGAGTGCAGCCTGTTCACCTTGGAATGGAGCCAAGTGGTGGACTTGGTCTTCGAT
>886	AGCTTTGATAGCAGGCGGTCGGGGCGCCGCCGTCACCGACATAGTTACGGCCTCCCGAGGTAACCACGGGCGAGTCCGGGCCTTTGGCCGGGAACAGTTCGCCTTCCTTGCATTCTTGCGGAGGCGACTTACAAACCCCGGTCGCCTTATCGTATTCCGTCCCCTCGGGACAGCTATCGCCATAGCGTCCGGCAGGACCA
>888	ATAGTTATTAAATCGCTGCCCAAAGGGCATAGGTAACTCAACGTCTATGACAGACTTTAACTCTTCAGGAATAGGGGATCGGCTATTTAGATCATTTATATCTGAATCAAAAGAGAATTCATATGAGTTCTCTCCATAGGTACAGCGCATTGAGCTATTAGCCTTAAAAATACCAGGCGAGGCGGTTCTAGAAAATGTGT
>900	GCTTACACACCCAGCCTATCAACGTCGTAGTCTTCGACGGCCCTTCAGGGGAATCAAGTTCCCAGTGAGATCTCATCTTGAGGCAAGTTTCCCGCTTAGATGCTTTCAGCGGTTATCTTTTCCGAACATAGCTACCCGGCAATGCCACTGGCGTGACAACCGGAACACCAGAGGTTCGTCCACTCCGGTCCTCTCGTACT
>901	ACCGCTTGCGCCGACCTTCAAACCATCTTCCGATCAGCGGGAGGCGCATTCTACAGCGTTCAAATTCGCTGTCAAGCACCTCGATGAAGCTTCGTTTCGAGCCCCTTTCGGGACCGAACCGCTGCGGCGAACAACCTGCCGGAGCGCTTCACCACTCCTGGGAGAGAATCCGTAAATCCTTGATTTTCAAGCATTTACTC
>905	TAGCCTGGCCTTCGGCTGCCTGCTGTGCATCGCGCTATTCATCCTCGTAAAGTTATTCAAACGTTCGGTAGAAAAGTCCGCAATGAATGAAGAAGTTCGCCTTCGAAGGGCACCGTCAAAAAACAAGTCATTCCCTTTTATATTCGCCATGGGCGCCGGCCTTTTGGCACATCTGATTATCAATAAAATTATCTGAGCAA
>907	CCGCCGGCAGTGTGCCGCCCTGCTCTTGCCGACAAGCCTCCAGCGCCGCCTCGAAGGCCGGCAAAGTATTCGGTGCGCCGTATTCTTCATGGGACAAACGATTGCGGCAGAAGCTTTCCCATTGTTGGCGCTCGGCCACATTTAAAGTTTCCGGGAAATTTCGCGCACGATAGCGAAAGAACAACTCCTGCAAACGGGCA
>911	GGTCAGTTCGTCGAGACCGGGAAACTTCTGCTCTTTCGGATAGGTATGCAGGGTGTGGTACACCACCACGTACAGGCCGAGCAGGAAGCGCAACCATTCCAGTCCGATGAAACGTTCCTTGGAGTCGGGCGTTGCCACGCATCTCTCCTTTGTCATTGTAATGGGCGGTCCGGGGTAGACCCGCAAGCTCCCCGGCAAGT
>913	TTTCATCTTCCACCTCCATTGGCAGAGCGTTGAACGTCGGCCCCATTGAACGATCGACGCGACCGCTGCCGGTTGATGTGCATCAAGCGGATGCTTCGGACTGAAACAATTGATAGGTGATTCCGCCGGCCGGGCCAATGGCCGCTGCGCCAGGCTCAGCGCTGGCTCAGGGCGAAAGCCTGGAGTTGCGGGTAGAAGGC
>917	TTTCGGGCCGAGGGTGGCCTTGACGGCATCGGCCAGCACGTTCACGCCGACCAGCATTTTCTTGCGAGCGGAATCGCCGAACTTAACTTCTTTGGCAGCCATGTTCTCTTTCCTCTAAATCGAATTCGGTGAAAACGGAGTGGTGAGACCGATCAGTCTTCCAGGACGGCGAGGATTTCGGACTCGCCCATCACCAGCAG
>927	CCCACTTTTACCCACTTCATACCACTTCTGCACACTATAGAAATCCACACTCCCCACCGTCAAGGCGCGTCAGAAGTGAAAAATCCTTACAGGACGGAGATTTAGCGTGCTTTTGGAAGGTTGCGGAGCGCTTTTAGAAGTAAAAGAGATGACAAAACACAATAAGTCCAAAGTCTTAGCCTTCGAACTTAAAGTGATTT
>929	GTGGAGATCCGCGTTCCTTCCAAGATCACCGCACGCATCCAGGAAGTCCACCTGCTGGCCATCCACTGCCTCTGCGACCTGATCGACCGCCAACTGTTCGGGAGTGAAGAATGAGCCGTACCGCCTTCGTCGCCGCCACCCTGGCCCTGAGCCTGGCCCTGGGAGGCTGCAGCAGTTTCCTCAGCGCCACCCGGGACAAA
>930	ACAGAGGTGGCCGCGACGAGGAAGCGACGCCGGCCTGCATTCACGCCGTCATTACTCATTCAGTCGTCTCCCATCAGCTTCAGACCTGTTCTAATCAGGCCTTTAAGTAAAAATTCGAGCCGCGCAAAAAATTCGCCAAATGGTAAAGAAAACCCCCTTTGATGACAAGGTAATAGCCTGACACAAAACGCCCGAAACCC
>932	GCAGATGCTTCACGGCATTCGCCTGTGCGGCATCGTGGAAGAAATCGGGGCGTTGGAGATCGGCCTGGTAGCGCTCGAGGGGCGTCATGATCGGTAGCAATGCAACGAAAACGGGGCCGTCACTTTAGCGACGACCCCGTCTCTTGGCAATCGGCCATCCGTCGAGGATGTACCGGGGCTGCCTACTCCTGCGGTGCCAG
>939	ACCGTGCCGTTCAGCTTGGATTCAGCTTGTTCGGAGCGTTCTCTCAGCCCTTTAGGACATATCGCACACTTCAGGTTCACTACGGACAGAAAAAAATCGCGTCGACGTCGAATATATCGACATTTATGCAGTCATAGCGCGGAGTGCAGATAACGGCGGCGTAACAGAGCATTGCAGTCCATACAACATTGCGCCGCGGG
>942	TGGTCCTGCATGACATCGCCGAAGCGGTGGGCATGCACGAATCGACCATTTCGCGGGTCACCACGCAGAAATACATGCATACGCCGCGCGGCATTTTCGAGCTGAAATATTTCTTTTCAAGTCACGTCAGTACCGCTGAAGGCGGGGAATGCTCGTCCACCGCGATCCGCGCGATCATCAAGAAACTGGTGGCCGCGGAA
>951	GCAGCGGCGGGCGCAGGGGTTCCGTTGGCAGGGCTGGGGGTGTTGTTCTCGCTCATGGTTCGCTAATCCCGTGTCATCCGTACGAGGGGATGCTTCAGTAGGTAAAGGTCTTGACCAGCACCAGGTCGCCGATGGTGCGCAGGGGCACGACGAAGGTCTCGTGCTTCTCGTCGACGCTGTTTTCATTGAACACCAGGTTG
>954	ACATCCTCAAGGAACAGGTGCCGATCACCCCGATCGCCCACTCCACCGTGTACCAGCCGATGCGCAAGACGGTACACGACTTCAGGATCAGTCCCTTCGGCCTGAACTCATTCTACGAGGTCAGCGTCGGCAAGTAGCTTCGCCTGCCAGCCGCGCCGCCCCGCCACGAGCGAGGCGGCGCCTCTCCCCGGGGCGGCCGA
>955	CCATCACCACCATGGGCCTGTTCGACGACCATCCGACGCCCTGAGCCAGTCCGTAGCGCACCTTCCCATCCTGTCAGGCAAACGTTTTCGCAAGAGAAATGTTAGTCGTGCTTAATTTTCGTTGACCACAATTTCAGCATGACTTAATTTCGGCATCAGCGAATCGTCGACCAACAACAAACGGACGATCGCTGTCGCCG
>956	CCTCGCCCAGGGCAACCTTGGAAAATCCATACGCACACATGAGCCTGTCTGGAATGAGTTTCTCACGCTATTTTCAGCCACCCTGGAACTTTCATTCGCAGCAATGCTTTTTGCCGGCACACTCGGCCTCCTAGCAGGAGTGGTAGCCGCACTCAAGCGAGGTTCGATTTTTGACCACGGAGTAATGACAATATCTCTAG
>961	GTCAGTTGGTCGTAGGCATCGGCGATGGTCTGCTTGTCGATGACTACAAAGGGGGTTTCCTGCTTGTCGGCGAAGGCCTTCATGCGCTGGAAGGTTTCAGGGGCGAAATAATCCTCGACCTTGATGGACATGGTTGGGACTCCCAATGGCAAAACACATGGATTCGTAGGGGTGAAGCTGAACGTCTAATCCGTTTCCCC
>964	ACCAGTCTGGAAGGTAAAGGTAATATCACCCGCACCACTATCTTCGATTGCTACAGCAATTACACCCAACTTGTTGGCATCCGGCTCGACGCCGACATATGTTTCGGTCGCAGTAGAAGCAGTAGTACCAATTTTAATTTTGCTACCAGCAATTCCACGCGACAGCGACTCTTCAACAGTGGTCTTCAGCGGGTTGATCG
>967	GCGCCTGTATCCGGATATGCCGAACGAGGTCCTAGCAGCCAGGTTGAACAAAACGGTCCAGCAGATCTACGCAAAAGCCCACCGTTTAGGACTGAAAAAAAGCCCAGAGCTCGCCAAGCAGATTCTGCAGGCCTGCGGCCGGAAGCTTCAAATCGAAGGCAATGCAACGCAGTTCAAGAAGGGGCATACGCCATGGAACT
>970	CGGACCCGATCAGCGACACGCCCATGGTGCTGACACTCGACCAGGTCCTCCCCTGGCACGACAACCCCCGGACCACTCGAAACCCGAAATACGATGAGTTGAAAGAATCGATCCGGCATCGAGGCCTCGATACGCCGCCACCAGTGACTCGACGCCCTGGGGAAGACAAATACCGCATTCGCAACGGCGGAAACACTCGC
>974	CTCTGGAGATCTACGTCGCATCCGACCCGGATCGGGAAGGCGAAAGCATCGGCTGGCACATACTCCAGGCTGCCGGGATCAAGAACTACAAGCGCGTTGCCTTCAAAGAGATCACCAAGTCATGCATCAGCGCCGAACTCAGCTCGCCGCGTCGCCTGGACCTCCCGAAGGTCGCCTCGCAGGAATGCCGTCGCGTCATC
>977	CGAGGAACGCCAGCAATACGACTTGCTGCGTCTCGAAGACCGACCGGTCTTCGCGCGACTCGGCGCGCTGCGGCGTTACTTGGAAACGGTGAAGGTTCGCGTGGCGATGGACCTGTTGAGCGAGCTCGACGCCGAGGACAAGGTGATCCTGTTCTGCGAGTTCAAGCCGACCGTGGCTGCGCTGAAGGAACTCTGCGAGC
>982	CGGGGAATACTCTTCCCTGACGGGCAAGGTGTTTCTCCGCTTTCGCTTACGAAACTGGAGAACCATCATGAGCAACAACACCCAAGCCCAAGAAGCCAAATATTTCGACCTGCACACCACCGGTATCGGCTACCTCAATCGCATCCGCGAAGTACCGATCCGCCGAGGTGAACCGTTCCTCGCCGTAACCGTCGCAGCCC
>985	GGCTGATCAGCTTGCCGATATGAAGTTTCTTCTCTTTCGTGATGATGTCCAGGGTGGACACTCGATCGCCTTCGATCCAGACAGCGTTGAAGAACAGGATGTTAAGCGCATTATTTTCTTTGATCTCTGCTTTTGCAGGACGCAACTCACCACTCTCATCGACCAGTGCATAAGCGTGGTTATCTTCAGAAAGAACAATA
>986	ATGTCTGGCGCAGGCTGTCACCCCTGCCGAGTTCATTAGTCTTAATGTTCATGTTTGCACCTCGCATTCTTTACCCGGCGCAGCAGGACAATTGCTTCACGTCCTTACTGAAGGTTTGCGCCGCGAGCTTCAGGCCCTCGACCATGGTCAGGTAGGGGAACAATTGGTCGGCTAGTTCCTGCACCGTCATCCGGGCGCGG
>987	TCACAGCCTTAAACACCATCCAGATGACTCCCCTTCAGAGGCTGGAATGTAATTTCTCAGGCTTCTATCAAGGTGGTGCGGACTGTAATTCATTTACTAACGGAAGCAATCCCTCAGATCGTTGTTCGACAGCACAACGATTGGGGTCCGTGCCAGGTCCGGTCGAAACACCCGCTCGCAGCTCGCGTAGAAACTGTTGC
>991	ACTTATAGCCGTGGATGAAAAACACACCATCCACGGCTATACCCTAGTCCATACTGCCTTTTATCTGAACTAGCCTTCCATCGACAAACCTAAGCTTCTGGTACCAACCATTCCTTGGTCCGTATACCCAGTTTTCGACAGTAGCAGCCCCCCGCACTATATAGCCACTACCATCCACTGCGGGCCCTTCAACTTTACGG
>996	ACACCGTCTGGATATAAATTGGCATAACGTGGAGCATAAAGATTTGCCCGGCAAGATGTTGTAAACTTCCTATCTCCGCTGGCAGAAACAGTGACCGTTCCTGGTGAAGGCATTGCCGAAATGATCATCCTTTGCAGAGGAGGGAGTGTAGGCGCCCTTTGACTCGACTTCATATTAGTTGGAAGAATCGAACAAACTAC
>998	GTCGCAGGCGGGACAGACAGCGAAATGTCCCTCCGTGCCATTTTCAGAGGTGGAGAACCAAGGCTCCTGGCGTCGCGTTTCTTCTTCGAAACGTTCGCGCTCGATTGGTCGCTCATCGGTTTCCTCTGGCTTCAACTTGTAGACATCCATAGCGCACCGCTCTCCATGAAAATAATCAATTTAGCCTGTATCGATTAGCC
>999	GATCTGGCTCGCGCTGCGAAACATCACCGCCAAATGGAGCCGATCCGCTCACGACTGGAAGCAAGCCATGAACCAATTCGCTATCCTTTACGCTGACCGATTCAGTCGCCCTTCCGTGTAATTCTCTACCCGCCCTAAACACGGAATTTATGACACCCCCCACAAGACCGAGCTGGCATATTGCCAATAAAATACCCTAC
>1000	CAGCCAGAAGACCTATCGAGCAGCAACCAGAGCGCTCATGAAGCACTTCGGCAGCACAGTCACCGTGCAGGAAATCACTCATCGGAGTGTATTGGAATGGAGACGAAAGGTATTGGAGCAGGGGCTATCCAAACGCAGTTGGAACACTTACTCGAGCCACCTGCGCACCGTTTGGGGATATGCCATTGAGTACGAACTGC
>1003	TGGTGACTCTCGACGACTCGGGCAGTATGGCGTTCGCCTATGCGCCAGACAGCATTTCCGGCTATGGAAACTATACGTTCTTCGCGTCGAACAGCTTCAACCCGATGTACTTCGATCCGAACACGCAATACAAGCTTCCGAAGAAACTCACACTGGTGAACGGACAGGTACAGATCCAGGATTATCCGGCCCCCAACTTC
>1009	CCCAGGCCAACGCCGTAACCGGCGTGGAATTTGGTGCCGCGCTGACGAACCAGGATGTTGCCAGCCTTTACAGCCTGGCCGCCGAACAGTTTCACGCCAAGGCGTTTACTTTCTGAGTCGCGGCCGTTGCGGGTAGAACCGCCAGCTTTTTTGTGTGCCATGAGTCATATCCTCCAGAAAGGAATTAGGCCTGAATGCCG
>1010	TCTGCTTATCCAGGTAGCCCATGGCGAACGCCGAGAGCACGAAGGTCATGTGGATGATCACGTACCACATCAGCTTGTTGTCCGGCACATTCTTCGCGTCCATGAAGATGCGCAACAGGTGGATCGAAGAGATCGCCACGATGGAGGCGGCCACCTTGTTCTTCAGCGAGCCGGAATCCATCTTGCCCAACCAGCTGAGC
>1011	CCAGGGGATCGCTCGCGGCCAGGCCGATGCCCCAGATCGCGTCCACCGGGCTGGCCTCGACCAGCACCCGGTCGGCGGTGCCCAGAAGGTATTTCTTCAGCGAAGCGTTCTGGCCGAACTTGCCGAGGTTGCCTTCGATCACGATTCCCACCCGCTCGGCGTTCCAGCGTGCCTCGTCGAAGCCGGCGACTTCGCGGCCG
>1014	CCTGGTGGAATTCGGGCTGATCGGGATCGCGCCGCTTCAGGCGCTCGAGGAAAGCGTCGACGGATTGCGTCATTTTTCTCACCGGTTTCTAGTTTTGTGAACAATTTTTTGCGCGTGACTCTAACAAGCCAGGCGGCACCTAGAAAGTGCGAAATGACGCATTGATGAATCTTTATGGTGCAAAACTGAAACTTTCCGGG
>1015	ATACCTCTGTCAACATCCGCGTCGGGAAGAAACGCACCATGACGGGGCGTACCTACCAGAATTGGCAGCTCGCGAAGCCACCCAGCCAACCCAAAGTTAGGTTGCCAACTATCGGTCGGACGAGGACGGCACGCGAACGAGACCCGGCTGCAACTCGAACACCTCCACGCCCTCCGGCGTGGAGCTTCCGATCTTGACCT
>1017	ACCTCCACCGGCAACACCATTTCGGCGGCCTCCTGTCGCTCTTCCGCCGGCCCACAACCCGCCAACGCGATGGCCATAGCCAACGCCCCGATCCTTCCTATTGCACGCAAATCAGCCATGACACACCCGACCGTTGATTGAAAACGGATCGAATGGTACTTTTTCGAGCTAATTGAGTCAATATTGTCTCAAATGATCTT
>1022	CCAACTTCAACTTCCGGCATCTGCATGGCGCAGTTCCAAGTTGCCGAAGTTGCTTTGTCTTCTTTCTTGGCGAATTCCTGAAAATCGACATGAGTGTAATGTTTTTCCTCTAAACTTCGTTTCTCCCCACAAGACCCGACGCAAACGTATGCCTTGCGAATTTTCGCGTTGCCGGGGGGAACCAAAACACCAATCTTCCA
>1030	CGGGAAGCCGCGGTCCTGCGCAATCCATCGTCCCTTATCCGCGCGGACCGTCGGCCCGCGCCAGCTCCGGCCGTCGGCCGGCAACGAGGTGAAACATGGATTGGAAAGTATTTCTCCTGCGCGTCGCGGTCGCGCTGGTCCTGGGCGCCCTGATCGGCGCCGAACGCCAGCTGCGCCAACGCCTCACCGGCCTGCGCACC
>1034	GGCTGGCAGAACAAGGCGCTCGACGAACAACACAAGGATTCACACTGAAAACAACGGACGGAACACTTCGCTGTTCCGTCCATTTTCCACCCGCCACGTTATTTTCAAAAGCATGTAGCCAATCGCTTACTACTTTGTAATTAAACTTCCCTGTATTTTCCAAATAATCACGTCATCTAACTGGCAGAGGCTTATTCGCG
>1043	AGCTTTGATAGCAGGCGGTCGGGGCGCCGCCGTCACCGACATAGTTACGGCCTCCCGAGGTAACCACGGGCGAGTCCGGGCCTTTGGCCGGGAACAGTTCGCCTTCCTTGCATTCTTGCGGAGGCGACTTACAAACCCCGGTCGCCTTATCGTATTCCGTCCCCTCGGGACAGCTATCGCCATAGCGTCCGGCAGGACCA
>1044	GCGTAGCGACTGTGAGGATCGCTCCCCACCGCCTCGAAAGACCCGTCTCAAAAAGCTGACGAGTCTCGTCGCAGCGAAAGGTCAGAATCATTCATTAACCCTTAACGTTAAGCGTTAACTTCACTACAGATTACCACAGATCCTCATGTGGTCAATTTGTAGCCAGACTGAGTAATCGGAGAAAAGCGCATCGCCGATTC
>1049	TTACACACCCAGCCTATCAACGTCGTAGTCTTCGACGGCCCTTCAGGGGAATCAAGTTCCCAGTGAGATCTCATCTTGAGGCAAGTTTCCCGCTTAGATGCTTTCAGCGGTTATCTTTTCCGAACATAGCTACCCGGCAATGCCACTGGCGTGACAACCGGAACACCAGAGGTTCGTCCACTCCGGTCCTCTCGTACTAG
>1050	ACCGCTTGCGCCGACCTTCAAACCATCTTCCGATCAGCGGGAGGCGCATTCTACAGCGTTCAAATTCGCTGTCAAGCACCTCGATGAAGCTTCGTTTCGAGCCCCTTTCGGGACCGAACCGCTGCGGCGAACAACCTGCCGGAGCGCTTCACCACCCCTGGGAGAGAATCCGTAAATCCTTGATTTTCAAGCATTTACTC
>1053	CTGAGGCGAACACAGCCCCGTCCCGCAGCATGGGGCTGACCCGGCTCTCCGCCTTGCTTGAAGCAAAGAAAAACCCGGCCTGTAGCCGGGTTTTTCTTTACTGCCGAAGCTTCATGACGGCCCGCCGATCAGCCGGTCGAACTCGCCAAGCGCCGCCAGCAGGCCGGCGACTTCCTCGCCACGCTGCGCATAGGCCACCT
>1061	ACCCGGTTTTTTTGTGCCCTCCGCCGACCCACCGAAAACCTCAACCCATTGATTTTACTGGGTTTCGAAAAACTGGCACGGCATCTGCTTATGTATTGGCACAACAACAATAACAAGCAACGACGAAGACAATAAAAACAACACGTAACGACTCCAGCACAACAAAAACAAAATCGCGGAGGCGCAGCTAACTGATTCTT
>1065	CGACCTGCACTTCATTCATGAAACCTTCGGGGAACAGCGGACGGATCGGACGGTCGATCAGGCGCGAGGTCAGGGTTTCCTTCTCGGAAGGACGTCCTTCACGCTTGAAGAAACCACCGGGGATACGGCCTGCGGCGTAGGTCTTTTCCTGGTAGTGCACGGACAGCGGGAAGAAGTCGCGGCCTTCGGCCGGCGACTTG
>1069	TGCCCTGCCGGCGGAAGGCCATGCCCACCGCCCAGCCCAGCTTGAGAACGAAGTCCGGAGTAATCGGAAACTCGCCAACACGACCACGGATACCGTCAGTCCCGAAGTATTTTCTGCTCATCTTTTGTCTTCCGTGCTCAATCCGCCATTTCAACGGCGGAGATCATTCGCATCACGTCGACGGTCGCCGCCACGTCATG
>1070	GCCACAGAATCAGATTCTTTGCCATGTCGTTCAATTGACTACCCTCTGAAGCCGGCTCCGTCCTGGAAACCGCTTCACACGACGGCCAGACTCCTTCCGGCCAAAAGTACTACACAAGCGCCCGCGCACGCAGGCGTTGTCTGTAACCCTTTATGAACCCTCGCCCGTCCCGGCACAACAGGTCATCGACCAATAGACAG
>1075	GCCGTTTTCGCATGGAACCGTTGCGCGACTACTTCTTCTTGCGCACGTAGAGCACCAGATTGTGATCGACCAGCTCGAAGCCGCGCTCGCGGACGATTTCCTTCTGGCGCTTCTCGATTTCCGCATCCATGAACTCGATCACCTCGCCGGTATCGACGCAGACCATGTGGTCGTGGTGGCCGCTATCGGCGAGCTCGAAC
>1077	TGGAAAGCACTCGACAGGGCAGGCGGGAGAAAGACTTCATTTTATGAGGTCGCTACCCGCCGGTTAAGGCACAGCCGCTGGTTATCGGGACGTAACACTTTTCTTTCCATGGAAATCGGCCATGCTTTCCGTCGATTCGACAACCGGGATCCATCATGGACAAATACGACCGTGCGCTCCTCGCCGCCCTGATCGACAAC
>1081	GTCCCGCCACGGCCCCCTCAGCGTAGGCGACGCCGGCGCAAATAGAGGAAACGCCGCGTAGAGGGACCGAAAGCGATTGTATTTCGCTCGTCATGCAAAACTTATATGATGACCGTAATTTTCCTGCAACCCTTTCCCACCACGACAGGAGCACTACCATGGAACAGCCCGGCCGCGAAGATCGCCTGAACGCCTGGATC
>1082	AGGGCGACGCCATTGCCAATCTGTTCGTTCATGTGGGTTCTCGCTGGAAAAAAGCCTGACCGCTGACAGCGGCTGTTTATATTACACACTTAATATTATGACCATAATTAAAACCGTCAAGCCTTTATCCGTTCCAACGAGCAGGGAGGGATGAGGAAAACCTTCATGCAACCGTCACGGAAAACGCCAATAAAAGGTCA
>1089	CAAGATCCTCGAACCGCAGATCGGCGCGGTGCTGGGCAAGATCCTGATCCTCGCGCTGATCGTCCTGTTCATCCAGAAACGCCCGCAGGGACTGTTCGCCCTGAAAGGGAGGGTCATCGATTGAACCAGCCACTCACCGTCACCCTCGCCCGCCGGGCCGGCGGCCGCGTCACCGCTATCGCGCTCGGCGCAGCCTTCGC
>1091	CGGTGTTCTTCGTCGACGACGACCCGGAGGCCGACCGCGAGGCCCAGGACACCCTGGTGCAGGTGGCCAACAAGCTCGGCTTCAAGGAGGTTTCCTTCCAGTACGAACCGATCGCCGCGGCCTTCGACTACGAGCGCTGCATCCAGCGCGAGGAACTGGTCCTGATCGTCGACATCGGCGGCGGCACCTCGGACTTCTCC
>1095	AGACCGCGAGAGCGAAGTCGGGGGCGCGTCCGCCGCTCATCCCGGCAGGCAGTCGGCGAATCCGGGAACTTATTTCATCACGCATAGAAAATACCTTCCACTGCGAAATTTTGTAGTACAAGTGCTTGACGATTTATTTCACGTGATGAATTATGTACCCACATTCAGCCCCAACCCGTCAAGCGGAGGCTTCCATGAAT
>1096	GCGAAGATATCCGACGCCCCGGGCAAGACCCAATGCCGCGACGAGAACTTCGTCGCCTACCTCCGCCACGTCTTCAACGTGCCGGCCTAATCCTTTCGCACCTAACGGGAGCCCGAACATGCAACAGATCCAACGCGACATCGCCCAAGCCCTGCAGGTCCAGCCGCCGTTCCAGTCGGAGGCCGACGTGCAGGCGCAGA
>1098	CTTGTTCGCTCTGGTCCGGGTGAACCAGGAACACGATTTCGTAATGACGCATAAATGCTCCTTACGGGTTGCAGCCTGCCGCAGAACGGTCAGGCAAGGAGTGAATGTTTTCTTGGCTTGCCTGGTGGAGAGGCGAACGAACGCCTGCCCACGCGGCAAGGGGCGACATTCTAGAGAAGGGCAACCGGCGAAGCAAGGAA
>1099	ATTGCTCTATTGAAGCGCGAAAACGCTTCGTCGGTCAGCTTCGGCAACAGAATAATTTTTATCGCATCAGGGGTTTACAAGCAGAATACGTACTCGTATAGTTCGCGCCCACAACGTTGCTGAGACGTTGTAACACGGAAACGATGAGCGATCATCGACTCCAGTGCCCAGGTGGCGGAATTGGTAGACGCACTAGGTTC
>1101	CTCGAACACCACGCTCAGGCCCGGGCACAGCACCGCCTTGGCCTTGAGCACATGCTTGAGGCGGCTGACCGAGAACTTCGCCGAATCGAAATACTTCGGATCCGGCCAGAAATGCACGCTGGTACCGGTATTGCGCTTGCCGACCGTGCCGATGACTTCCAGATCGCTGTCCTTGAAGCCGTCGGCGAAGGTCATCCGGT
>1108	CGTTGCGGTATGTCTGCGCAGCCACGCTGGCGATGCTCGCTTCTATGTACTTTTCGTGGTTATAGGAAGCGATGATCACGGAAACCAATGGCTGCGAACCATCATCGACGAGCGCCATAACTACAACCTTACCTGTCCTTCACGTCCCCATTCAAAGCGCCAGACATGCATGAGCGATCCTGCGATCTTCATCGGTCCTA
>1113	GGGCTTCCGACCGAAGACCACAGGCTCGACGCACAACGTCGAAAAGGCTCTACATCGGGCCTTATAGCCTGACAGCGACAATCGAAATGTAGTTTTACTACTAAAAATTGTATCCAGAGGGCTGTTTCTCAGACTGATCTGTAGTAAAACTACAAGTCGCCGGGTACACCCCCGGAGAACATCCAAGAATTAGCTGCGGT
>1118	GCGCAGGTGCCTGAGTTCCACACGGCCCCTCCAATTAGGTCTTTTTACATATCAATCGTGTCGATCAATATATTGGAAATCATATAAACCTATCTATATCCTTTGCCACATAACCTCCAACAACGACCCCTTGTCCCTGAAATCCAGGTGGCGCGGCCTCGTTGTGCCTGCTCGCCACCGTCCCCAGAGGTGCCCCGTGA
>1119	GGCTCGGCTCGCCCTGCATATGGGCGATCAGGCCAAATCCGCAGTTATCCTTGAACGTTTCAGGATGGTACAGACCTGCTTTCATAAGGAACTCTCACCGGCAAAACTTTTTTAGTCATCTACTTCGCCTGTCACCCGCTCATGCGGCGAGTTTTCGACAGGCAAAGGGAGGCCATTGTACATAGGTGCACAAGGCCTCA
>1122	CTATTAGCGTTCAATACTTACGAACGATTCTTCTTTTTTCACATTAGATACCAGAGCCGAAGGCCAGGCAAATGGCTAGGTCACAGAAAAATTGCTTATAATGTGAACAGCTTTTGCCTTTTTCCTGTCCTATTCGCTTAACTCTTTCTTTTTCCTGGAAATCCGAATCTACCCATGCGCCTGCTGAAGTTCCTGTGGTG
>1124	CGTGCGGCGTCCAGCCCCAGGCTGTGCGGACGTTCGATGTGGATACGCGACATGGATCGACTCCTGATTGCAGATCGGAAAACTATACGCGGCCAGACAAAACACCGCACCCGCGCCGTCGGACGGCGGCACAGCACTTTCCCCACATCCTGTTAGAATGCCCGGCATTCTTTCCAGGTGAGAACGTCATGAACGATCCC
>1130	TCTATGCTTGTACATACAAGTATAAGCAAAGGAAGGGCCAATTCTGCCGCCACGCCCTCCGGCGATATCTCCACATTCCCGTGAATTTCATTCAACCCGTTGATTTTTCTGTAGTTAAGAATTAGCGAAGGTAGCCTCTCCCCCGGGAGAAGGAGCCTGCCGGAACGGCCCTGGGTGCACGTGATCGAAGCGTGCGCGCA
>1143	TTGCGGGTCGACGCCACCCAGGGCCGCTGAGCCGGCGCTTTCCGATGCCTGCGGGGCGGCTATAATCGCCGCCCCGTTTTCCCGCTGCCGCTTGCATCGTGTCCGAAACCTTCCCGTTCCTCACTGGCGACGCCCTGTCGCAGCGCTTCCTCGCGCTGGACGCGTTCCTCCTCGAACACCAGCGGCTCTGGCGACCCCGC
>1144	GGGCGGTCAATGCTGTTCAAAAAATGAACAGAAAAAATAAAATCCATATAAAACAATATCTTGATAACAACCGAGATAACCGCAGCGATTCTTAGAGCGTTTCCTTCCTATCCCTTGCCCACTTGTGCATAAGCCTGGCTTTCCGGTTAATCCGAAAGTGGACTTCAGCACCGGCAATAGTTGCAGAACGGCATCGCATG
>1148	ACACATGAAAAAACCGCCCTATTCCGGGCAGGTCTTAGATTCCTCTTCTATCTTTGGCACTCGCGACTTACAGGAATGCGTCATCTAATTACTTTGAGTAGGAAGCTATTGACGTGGATCAGCATTCAACAATAGCCGCTGCCGCCTAATGTCTTCACTCTCAATTCCTATAGGGAGATTCCGAAAATGTCCCAAGAATC
>1162	CAGATTCATAGGAAAGAGATAGGTACGCAGAAAGAGGAATTGGAGAAAGCGTCGAGCTTGGGAAAGCCGTGTCGCAAGGGGGCGACAGGAGCGCTAGAAAGTTCGAGTAGGAAGTGCGTCCGGGACGGCATGCAGAAGGCGACGGAAAAAACGTCGCGAACCCGAATTTAACACCGTGGCCGCGTGGCGTCTATAGAAAC
>1165	TTAGGCTGCGCGTTCATTTCGCTTCGCTGCCCCGATGATGCTCCAACAATTCCTGCAGGACTTCGGCTATTTCGCCCTTTTTCTCGGTACTTTCTTCGAGGGCGAAACCATTCTCGTGCTGGCCGGGTTCCTTGCCTTCCGCGGCTACATGCAGCTGGATACCGTGATTCTCACCGCCTTCCTCGGCAGCTACGCCGGTG
>1169	CAAATTGCTATTTGCAAACCATTGGTTCCAAATATTGTTCCATACTGGTACAAAGCCAATGGGATTGAAAATAAAAAACCCGACATCTGAATAACGTGAAGATATTTTTTATTCGAAAGAAAGGCCACCATGGATATTACTGAAACAGCCACCACAAAGAATGAGCAAACCAAGGTGTAGAGTTGCTGTATGTCCCTCCT
>1171	AGGCGGGGGTTGCCATGGATGCATTCCTTGTCAGTGGTAGCCGGGACGACATGTCCTGGTGCGGCAGCTACCCAACAAGCTTCGTGCCAATAAAATATTTACCTTTTAAATCAAATTCTTGAAGAATCTCCCGGCCCGCACGAACACTTTCCCCTGGGTTTACCCCGAAAAAGTGAGCAAGTTGTTGCACAGTGCTATGC
>1176	GCCGCGCCTCGACTGTCTCGATTTTCACAAAAGTGTCTTGCCCGATGCCTAGCCTCGGGCGAGGAACTTTTGCCGCTCCACGCGCGACCAAAATTAGCTAGCTAACGAATTCCATTCGAGGACAGCTTCATGTCGAGCAAGAAAGTCGCCGAGATCGTCGTGGAAACCCTGGAAGCCGCCGGCGTCCGCCATTGCTATGG
>1184	TTACACACCCAGCCTATCAACGTCGTAGTCTTCGACGGCCCTTCAGGGGAATCAAGTTCCCAGTGAGATCTCATCTTGAGGCAAGTTTCCCGCTTAGATGCTTTCAGCGGTTATCTTTTCCGAACATAGCTACCCGGCAATGCCACTGGCGTGACAACCGGAACACCAGAGGTTCGTCCACTCCGGTCCTCTCGTACTAG
>1185	ACTCAACCGCTTGCGCCGACCTTCAAACCATCTTCCGATCAGCGGGAGGCGCATTCTACAGCGTTCAAATTCGCTGTCAAGCACCTCGATGAAGCTTCGTTTCGAGCCCCTTTCGGGACCGAACCGCTGCGGCGAACAACCTGCCGGAGCGCTTCACCACCCCTGGGAGAGAATCCGTAAATCCTTGATTTTCAAGCATT
>1186	GTCGCCGAAGTCCGCCAAGGATCGCAGAATCCGGGCTTCAAGTGGGGTGGCAATGCTGTGTCTGTAGTCCGCGGCCATAAGCCGCCATGCTTTCACTGCCATGGGGTCATCCTCCAATGAGTACTGCTTCGCCAATAAAAACAAACGAGCAGGTACGTCTGAATCCGATCGTGTTCTTCGGCTCGACCGCACTGATCCTG
>1193	CCAGGTTCTCCTGGCATGGGAGTGGAACCGCGTGGATAAAGGCTTTCAACACCCCCGGCGGAGATAGGGAGGGTGTTGCCGGGGGCACTTTTGCATAGCTCCCGAACAGTTAGCCCACAGAGTTATCCACAGGAGATGAGGAAAGAGCGGCCGCCCCGGTTCATAGAGGCGGCCGAGAGCGGACTCAGGCGCCCATCACC
>1198	GGCGGCCACACGCCGCATCTGTTGCGCGAGGCGCTGGCCTGGCACCTGAACCTGGAAGAACGCGGACACATGCTGGCCGGCTGAGGCTGAACCGTTTCATCCGCAACTATTTCCAGCGCCCGGACGATTAATTCTTCCGGGCGTCTGGACAGGGCAGAAAAAACCACGTAAAAACATATTTCGGCGGCCTTTTCTCTTGC
>1201	GCCACAGGCAACGTTCCATGCTGATCATCATCCACTCCGAGACCAACAAGACCACCATCCGGCAGAACCTCGGGCGCCCGGAGTACAGCTATTACTTCGTCCTCAAGGAATTCCGTCCGCTGCTGGAAGAGATCGGCCAGGTGGTCGAAGTCAGCGATCCCGACGAACTGGTGGACCGCCTCTACCACGACTGCCGCAAG
>1210	CCGCGGCTTTCGCCTGGCCCGCGGCGGCATCGCCAGCGGCATGGGCAAGGCCGGTCAGACCCAGGGTCAACAGCAGACTCACGAGAAGTTTGTTCATCAGCTAATCCAATTACGGCTAAGGGTGAAAGATAGTGGGCTTCGGCTACTTCTTCACCATCCACTGGATGGTTGCCTGGTAGTCTTCGGCACTGCAGTCGGTG
>1228	CTCAGAGGGGAGCTGTGCAATCATGCCAAACCTCCTGGTCACAAGACGGGAACACTATAGTCCAGTACCTGATAGAGTTTTGCTATCGACTACTTAGCCTCCTATCTATCGATGCAAAACCCCTGAGCACTCCGATTCAGGTTAGCAGCCAGTCTGCCCATGGATAGTTGACAGTTCTGATATACAAACTTTCCCTTGCT
>1234	ACCCAGGGCACCCAGGCCAATCAGCAGAGCAACGGCGATAGCAGTCAGTCCAACTACAGTTTCCATTTTTCCTCCCGACTTTTTGTCGTGTTGGTTAAAGGTTGAAGCGAATCGATTAATGGTTGTCTTCGTGCGCCATCGACAGGTAGACGATGGTCAGCATCATGAAGATGAAGGCCTGCAGGGTGATGATCAGGATG
>1235	AAGAGCACCGCCGTCAGAATCAGTTTCCCGGCTTCGCCCGCATAGAAAGAGCGAACGATTTCCCGGGCAGCCCGCGCTCCGCTGAAACGGAACGCCTTGTAGGCGAAATAACAATTCGGCAACCAGGCGATCATCCCTCCCAGCAGTCCGGAATATCCGGCTACCGGTCCCCAAGAAATCCACAGGGAGATCGCAGCAAC
>1239	GCGAACCTGAATGAAGACTCCTGGACAAAAAATAGCCAATCCAGATCGAGGGAGCAAAACGGCTCGGCGGGCTTACAAAAAATAAAAGGAAAGGAATGTTTATATCTTTTTAGAACTTGTGTTTATTACTTAGCAGCGGCTTTTCTGTTGATAAGTACGTCGAGCCCAGTAAAGACATAGCCTGTAGCGAATGATAAGGC
