# Supplementary material for: The MarR-Type Regulator PA3458 Is Involved in Osmoadaptation Control in Pseudomonas aeruginosa
Source: Int J Mol Sci. 2021 Apr 12;22(8):3982. doi: 10.3390/ijms22083982 (PMC8070244; doi:10.3390/ijms22083982)
Supplement: Supplementary file 1 [file ijms-22-03982-s001.zip › Table S5.xlsx]

## Sheet: Sheet1
Table S5. Distribution and evolutionary conservation of PA3458-PA3461 cluster in bacteria identified using MultiGeneBlast [53].
Genome			PA3458 ortholog					PA3459 ortholog					PA3460 ortholog					PA3461 ortholog
Accession	Description	isolation source	Accession	% Identity	Score	% Coverage	E-value	Accession	% Identity	Score	% Coverage	E-value	Accession	% Identity	Score	% Coverage	E-value	Accession	% Identity	Score	% Coverage	E-value
AE004091	Pseudomonas aeruginosa PAO1	wound	AAG06846	100	307	100	2e-105	AAG06847	100	1189	100	0	AAG06848	100	1182	100	0	AAG06849	100	814	100	0
CP015878	Pseudomonas citronellolis strain SJTE-3	sludge	ANI16580	71	205	91.7197	3e-65	ANI16581	83	1002	100	0	ANI16582	82	934	99.4872	0	ANI16583	84	684	100	0
CP000680	Pseudomonas mendocina ymp	soil	ABP85709	54	142	93.6306	2e-40	ABP85710	81	944	100	0	ABP85711	78	890	97.6068	0	ABP85712	79	642	98.4925	0
CP014784	Pseudomonas alcaligenes strain NEB 585	water	AMR67609	59	147	87.2611	1e-42	AMR67610	79	952	100	0	AMR67611	78	874	98.1197	0	AMR67612	79	621	99.7487	0
CP005094	Azotobacter vinelandii CA	soil	AGK16280	61	144	88.535	2e-41	AGK13278	80	945	100	0	AGK14625	76	875	97.6068	0	AGK14624	78	626	97.4874	0
CP010415	Azotobacter chroococcum NCIMB 8003	soil	AJE20824	63	132	79.6178	7e-37	AJE20823	81	962	100	0	AJE20822	76	858	97.6068	0	AJE20821	78	631	98.4925	0
CP007511	Pseudomonas balearica DSM 6083	waste water	AJE14806	59	169	92.9936	5e-51	AJE14805	77	932	100.17	0	AJE14804	75	858	97.4359	0	AJE14803	78	610	99.2462	0
CP002881	Pseudomonas stutzeri strain CGMCC 1.1803	clinical specimen	AEJ04652	59	135	84.0764	7e-38	AEJ04651	77	940	100.17	0	AEJ04650	73	867	97.4359	0	AEJ04649	78	622	98.2412	0
LT629751	Pseudomonas oryzae strain KCTC 32247	soil	SDS35220	60	169	93.6306	4e-51	SDS35247	77	923	100	0	SDS35295	76	845	98.1197	0	SDS35333	76	603	98.995	0
LT629785	Pseudomonas pohangensis strain DSM 17875	seashore sand	SDU38039	57	166	94.2675	4e-50	SDU38015	76	927	100	0	SDU37999	73	817	97.6068	0	SDU37987	75	603	98.7437	0
LT629748	Pseudomonas litoralis strain 2SM5	seawater	SDS88512	53	128	84.0764	3e-35	SDS88549	68	821	100.17	0	SDS88582	69	796	98.1197	0	SDS88616	65	549	99.4975	0
LT629736	Pseudomonas xinjiangensis strain NRRL B-51270	storage liquid in stems	SDT19503	49	122	89.8089	1e-32	SDT19464	68	836	100.17	0	SDT19429	68	782	98.9744	0	SDT19394	65	523	96.7337	0
CP000155	Hahella chejuensis KCTC 2396	marine sediment	ABC28508	42	105	85.3503	3e-26	ABC28509	60	726	100.17	0	ABC28510	58	672	98.8034	0	ABC28511	58	461	98.2412	5e-158
CP020330	Martelella mediterranea DSM 17316 strain MACL11	caves	AQZ49415	33	87	99.3631	1e-19	AQZ49414	59	702	100.34	0	AQZ49413	55	616	94.7009	0	AQZ49412	52	378	85.6784	9e-126
CP010803	Martelella endophytica strain YC6887	root of a halophyte	AJY45729	35	94	91.0828	5e-22	AJY45730	59	699	100.34	0	AJY48052	57	589	92.6496	0	AJY45731	51	374	85.6784	2e-124
CP022048	Brevundimonas vesicularis strain FDAARGOS_289	blood	ASE38674	35	84	92.3567	4e-18	ASE38675	57	686	100.34	0	ASE38676	58	605	91.9658	0	ASE38677	52	374	88.6935	2e-124
CP002209	Ferrimonas balearica DSM 9799	seawater	ADN75429	38	94	85.9873	4e-22	ADN75428	56	664	100.34	0	ADN75427	54	583	94.188	0	ADN75426	49	372	93.2161	7e-124
CP019630	Labrenzia aggregata strain RMAR6-6	algae	AQQ06273	31	73	84.7134	2e-14	AQQ06272	56	650	100	0	AQQ06271	55	599	93.3333	0	AQQ06270	50	382	95.9799	2e-127
CP011412	Sedimenticola thiotaurini strain SIP-G1	salt marsh	AKH21962	36	95	89.172	1e-22	AKH19102	58	678	100.17	0	AKH19103	51	548	92.4786	0	AKH19104	50	351	88.4422	2e-115
CP002568	Polymorphum gilvum SL003B-26A1	saline soil	ADZ71062	34	73	89.8089	2e-14	ADZ71061	58	634	100.679	0	ADZ71060	54	589	99.4872	0	ADZ71059	52	372	90.9548	2e-123
CP000471	Magnetococcus marinus MC-1	seawater	ABK42742	40	104	84.7134	1e-25	ABK42743	57	655	100.509	0	ABK42744	52	543	92.1368	0	ABK42747	52	350	86.1809	3e-115
CP013068	Pannonibacter phragmitetus strain 31801	liver abecess	ALV29029	36	72	79.6178	4e-14	ALV29028	57	636	100.34	0	ALV29027	54	562	95.2137	0	ALV30260	52	379	88.6935	2e-126
CP000075	Pseudomonas syringae pv. syringae B728a							AAY38778	79	963	100.17	0	AAY38779	74	892	97.9487	0	AAY38780	79	634	98.2412	0
CP018758	Pseudomonas psychrotolerans strain PRS08-11306							APQ14249	80	968	100.17	0	APQ14248	78	900	98.2906	0	APQ14247	76	616	97.9899	0
AE016853	Pseudomonas syringae pv. tomato str. DC3000							AAO55153	79	963	100.17	0	AAO55152	74	886	97.9487	0	AAO55151	79	635	98.2412	0
CP002727	Pseudomonas fulva 12-X							AEF21948	79	976	100	0	AEF21947	77	872	97.9487	0	AEF21946	79	626	99.7487	0
AP013068	Pseudomonas resinovorans NBRC 106553							BAN47046	78	947	100	0	BAN47045	77	889	97.6068	0	BAN47044	79	636	96.9849	0
CP003150	Pseudomonas fluorescens F113							AEV61640	79	972	100.17	0	AEV61639	75	871	97.9487	0	AEV61638	77	621	99.2462	0
CP003190	Pseudomonas protegens CHA0							AGL86164	81	978	100.17	0	AGL86165	74	860	98.1197	0	AGL86166	80	618	96.9849	0
LT629972	Pseudomonas fuscovaginae strain LMG 2158							SEI23687	79	962	100.17	0	SEI23690	74	857	97.6068	0	SEI23694	80	627	97.4874	0
CP009533	Pseudomonas rhizosphaerae strain DSM 16299							AIS16853	78	949	100.17	0	AIS16852	74	848	97.4359	0	AIS16851	77	645	98.4925	0
CCSF01000001	Pseudomonas sp. 20_BN							CDZ93008	77	919	100.17	0	CDZ93007	75	878	97.4359	0	CDZ93006	78	635	97.2362	0
CP007441	Pseudomonas stutzeri strain 28a24							AHL75068	76	930	100.17	0	AHL75067	74	887	97.4359	0	AHL75066	79	614	97.2362	0
AE015451	Pseudomonas putida KT2440							AAN67370	78	936	101.019	0	AAN67369	76	861	97.6068	0	AAN67368	80	619	96.9849	0
CP013997	Pseudomonas monteilii strain USDA-ARS-USMARC-56711							AMA45195	78	940	101.019	0	AMA45194	75	868	98.8034	0	AMA45193	79	606	96.2312	0
CP003051	Thioflavicoccus mobilis 8321							AGA90571	61	720	100.34	0	AGA90572	55	622	97.7778	0	AGA90573	51	384	87.4372	1e-128
CR555306	Azoarcus aromaticum EbN1							CAI09117	61	723	99.8302	0	CAI09118	58	606	95.3846	0	CAI09119	50	381	98.7437	2e-126
CP012403	Azospirillum thiophilum strain BV-S 3							ALG73392	59	680	100.34	0	ALG73393	59	642	94.5299	0	ALG73822	53	380	87.4372	4e-127
CP001896	Allochromatium vinosum DSM 180							ADC62552	60	692	100.34	0	ADC62551	57	601	98.9744	0	ADC62550	53	404	88.4422	2e-136
CP012916	Azospirillum brasilense strain Sp7 plasmid ABSP7_p2							ALJ38356	61	717	100.34	0	ALJ38715	57	590	91.9658	0	ALJ38355	54	389	86.4322	3e-130
CP007031	Marichromatium purpuratum 984							AHF03228	59	682	100.34	0	AHF03229	55	612	98.9744	0	AHF03230	53	402	88.4422	2e-135
CP001099	Chlorobaculum parvum NCIB 8327							ACF11824	59	708	100.509	0	ACF11825	51	581	95.5556	0	ACF11826	53	405	90.201	7e-137
CP014646	Thauera humireducens strain SgZ-1							AMO36884	60	684	99.4907	0	AMO36883	59	596	95.5556	0	AMO36882	52	404	91.206	7e-136
CP001100	Chloroherpeton thalassium ATCC 35110							ACF15031	56	703	100.509	0	ACF15032	50	574	92.6496	0	ACF15034	53	407	92.9648	2e-137
CP019434	Acidihalobacter ferrooxidans strain V8							APZ41807	61	719	100.34	0	APZ44462	57	580	91.6239	0	APZ41808	51	384	87.4372	1e-128
AP014648	Methyloceanibacter caenitepidi strain: Gela4.							BAQ15857	56	662	100.34	0	BAQ15856	55	593	92.1368	0	BAQ15855	52	395	90.9548	1e-132
CP001349	Methylobacterium nodulans ORS 2060							ACL55188	59	682	100.17	0	ACL55187	55	570	93.5043	0	ACL55186	51	395	88.191	2e-132
CP003236	Tistrella mobilis KA081020-065							AFK54338	60	698	102.037	0	AFK54339	56	570	97.094	0	AFK54340	53	370	88.191	1e-122
CM011002	Labrenzia alexandrii DFL-11							EEE46964	57	662	100.34	0	EEE44658	53	588	95.7265	0	EEE47976	52	387	87.9397	1e-129
CP000774	Parvibaculum lavamentivorans DS-1							ABS62439	57	667	100.17	0	ABS62438	56	564	93.8462	0	ABS62437	56	404	87.6884	2e-136
CP018839	Thauera chlorobenzoica strain 3CB1							APR03945	59	681	99.8302	0	APR03946	57	547	93.1624	0	APR03947	53	406	92.2111	2e-136
CP001108	Prosthecochloris aestuarii DSM 271							ACF45174	58	693	100.509	0	ACF45173	50	547	92.9915	0	ACF45172	55	394	87.9397	3e-132
LT840185	Sphingomonas indica strain Dd16							SMF69356	60	692	100.34	0	SMF69351	55	608	97.094	0	SMF69339	46	330	93.7186	2e-107
CP000613	Rhodospirillum centenum SW							ACJ00897	59	679	100.509	0	ACJ00896	57	575	93.5043	0	ACJ00895	56	376	86.1809	2e-125
CP000245	Ramlibacter tataouinensis TTB310							AEG94536	56	649	100.17	0	AEG94535	57	576	92.8205	0	AEG94534	54	399	97.7387	8e-134
CP000230	Rhodospirillum rubrum ATCC 11170							ABC22789	58	669	100.34	0	ABC22788	54	563	94.0171	0	ABC22787	53	380	90.9548	8e-127
CP015381	Desulfococcus multivorans strain DSM 2059							AOY58253	57	685	100.679	0	AOY58252	52	540	93.6752	0	AOY58251	52	380	90.9548	1e-126
CP000759	Ochrobactrum anthropi ATCC 49188							ABS15670	55	638	100	0	ABS15671	51	567	98.8034	0	ABS15664	50	366	90.9548	3e-121
AL591985	Sinorhizobium meliloti 1021 plasmid pSymB							CAC48863	55	648	100.34	0	CAC48864	53	556	93.8462	0	CAC48848	49	357	92.4623	1e-117
LT629791	Jiangella alkaliphila strain DSM 45079							SDU65976	59	670	100.679	0	SDU65965	54	561	92.9915	0	SDU65916	48	328	95.9799	2e-106
CP006936	Mycobacterium neoaurum VKM Ac-1815D							AHC25084	59	669	100.849	0	AHC25085	51	516	93.3333	2e-174	AHC25086	49	317	89.9497	9e-102
LT607410	Micromonospora purpureochromogenes strain DSM 43821							SCF42828	55	637	100.679	0	SCF42833	52	529	92.9915	4e-179	SCF42837	49	327	91.206	9e-106
LT607753	Micromonospora coxensis strain DSM 45161							SCG66596	54	628	100.679	0	SCG66591	51	520	93.3333	1e-175	SCG66583	49	333	91.206	2e-108
CP002638	Verrucosispora maris AB-18-032							AEB42982	54	622	100.679	0	AEB42981	50	525	101.709	6e-177	AEB42980	48	328	92.4623	4e-106
LT607413	Micromonospora echinospora strain DSM 43816							SCE80218	55	624	100.679	0	SCE80231	51	520	94.5299	4e-175	SCE80245	49	328	90.7035	5e-106
CP000850	Salinispora arenicola CNS-205							ABV96778	54	617	100.679	0	ABV96777	51	525	94.5299	1e-177	ABV96776	49	328	90.7035	4e-106
LT594323	Micromonospora auratinigra strain DSM 44815							SBT52063	54	625	100.679	0	SBT52060	51	521	95.7265	1e-175	SBT52056	48	322	90.7035	4e-104
LT607754	Micromonospora inositola strain DSM 43819							SCG41700	54	624	100.679	0	SCG41713	52	523	92.9915	9e-177	SCG41724	48	320	91.206	3e-103
LT607751	Micromonospora siamensis strain DSM 45097							SCG44240	54	618	101.019	0	SCG44235	51	514	96.0684	5e-173	SCG44229	50	333	90.9548	4e-108
CP002162	Micromonospora aurantiaca ATCC 27029							ADL44487	53	611	101.019	0	ADL44486	52	521	92.8205	6e-176	ADL44485	47	326	95.4774	2e-105
CP000667	Salinispora tropica CNB-440							ABP53394	54	618	100.849	0	ABP53393	52	508	92.3077	1e-170	ABP53392	49	323	90.7035	2e-104
LT607752	Micromonospora rifamycinica strain DSM 44983							SCG60794	53	611	101.019	0	SCG60801	50	502	95.0427	1e-168	SCG60808	48	322	90.9548	6e-104
CP000750	Kineococcus radiotolerans SRS30216							ABS04862	55	652	100.679	0	ABS04861	51	468	95.3846	4e-155	ABS04856	48	299	87.1859	5e-95
CP010517	Cupriavidus gilardii CR3							ALD93735	58	387	54.8387	4e-127	ALD93734	55	593	100.342	0	ALD93733	56	416	98.4925	2e-140
CP003053	Mycobacterium chubuense NBB4							AFM16800	57	681	101.188	0	AFM16799	53	537	91.9658	0
LT629971	Mycobacterium rutilum strain DSM 45405							SEH85144	58	680	101.188	0	SEH85150	52	533	93.1624	0
CP011491	Mycobacterium vaccae 95051							ANI39376	57	681	101.188	0	ANI39375	52	530	91.7949	2e-179
CP000739	Sinorhizobium medicae WSM419 plasmid pSMED01							ABR62455	55	648	100.34	0	ABR62454	53	561	94.0171	0
CP012150	Mycobacterium goodii strain X7B							AKS34885	58	687	101.188	0	AKS36680	51	516	92.4786	2e-174
CP000511	Mycobacterium vanbaalenii PYR-1							ABM13090	57	680	101.188	0	ABM13089	52	522	92.3077	1e-176
CP003169	Mycobacterium rhodesiae NBB3							AEV76170	58	681	100.849	0	AEV76171	51	518	93.5043	5e-175
CP011269	Mycobacterium fortuitum strain CT6							ALI26353	58	677	100	0	ALI26352	52	521	93.1624	3e-176
CP000480	Mycobacterium smegmatis str. MC2 155							ABK74291	57	680	101.188	0	ABK73973	51	512	92.4786	2e-172
FO117623	Blastococcus saxobsidens DD2							CCG05758	57	671	100.849	0	CCG05757	50	514	98.1197	2e-173
CP002385	Mycobacterium gilvum Spyr1							ADU00023	59	662	96.7742	0	ADU00024	52	523	92.1368	8e-177
CP001867	Geodermatophilus obscurus DSM 43160							ADB77546	56	664	100.679	0	ADB77545	49	518	98.6325	5e-175
CP019882	Mycobacterium litorale strain F4							AQT80757	58	686	102.037	0	AQT80758	50	492	92.3077	6e-165
AE016958	Mycobacterium avium subsp. paratuberculosis str. k10							AAS03738	57	668	101.188	0	AAS03739	51	496	93.5043	2e-166
CP003322	Mycobacterium intracellulare ATCC 13950							AFC44095	58	654	96.7742	0	AFC44094	51	505	93.5043	1e-169
LT594324	Micromonospora narathiwatensis strain DSM 45248							SBT54669	53	617	100.679	0	SBT54667	49	509	96.0684	2e-171
CP014475	Mycobacterium phlei strain CCUG 21000							AMO61036	59	610	90.8319	0	AMO61035	52	514	92.9915	1e-173
CP003382	Deinococcus peraridilitoris DSM 19664												AFZ66833	35	149	54.359	2e-35	AFZ66822	41	263	86.6834	2e-81
CP011008	Bacillus simplex strain SH-B26												AMM92238	31	147	55.5556	9e-35	AMM92235	37	254	84.1709	4e-78
CP002116	Sediminispirochaeta smaragdinae DSM 11293		ADK80141	36	94	93.6306	4e-22											ADK80134	36	193	84.9246	6e-55
CP001737	Nakamurella multipartita DSM 44233							ACV81369	55	642	100.679	0
CP001814	Streptosporangium roseum DSM 43021							ACZ86467	55	637	101.019	0
LT629749	Friedmanniella luteola strain DSM 21741							SDS75869	55	631	100.679	0
AP013066	Sulfuricella denitrificans skB26 DNA							BAN35500	55	625	98.8115	0
CP006272	Actinoplanes friuliensis DSM 7358							AGZ44896	55	622	101.019	0
CP000267	Rhodoferax ferrireducens T118							ABD71354	54	617	100.34	0
CP017415	Acidihalobacter prosperus strain F5							AOU97249	53	606	100.17	0
CP000302	Shewanella denitrificans OS217							ABE57044	51	600	99.8302	0
CP017448	Acidihalobacter prosperus strain V6							AOV17705	53	598	100.17	0
CP019240	Rhodoferax antarcticus strain DSM 24876							APW46121	52	596	100.34	0
CP011412	Sedimenticola thiotaurini strain SIP-G1							AKH21570	52	595	100	0
CP000116	Thiobacillus denitrificans ATCC 25259							AAZ96013	52	591	100.34	0
CP019434	Acidihalobacter ferrooxidans strain V8							APZ42268	52	588	100.509	0
CP003051	Thioflavicoccus mobilis 8321							AGA92006	53	588	100.509	0
CP003154	Thiocystis violascens DSM 198							AFL73836	52	587	100.34	0
CP000606	Shewanella loihica PV-4							ABO24904	53	587	98.6418	0
CP002159	Gallionella capsiferriformans ES-2							ADL56548	52	585	100	0
CP001896	Allochromatium vinosum DSM 180							ADC62843	52	577	100.34	0
CP000667	Salinispora tropica CNB-440							ABP54985	52	575	100.849	0
CP007031	Marichromatium purpuratum 984							AHF04948	51	570	101.019	0
CP011801	Nitrospira moscoviensis strain NSP M-1							ALA59050	35	298	105.942	4e-89
CP011367	Thioalkalivibrio versutus strain D301							AKJ95427	51	568	100.509	0
CP000267	Rhodoferax ferrireducens T118							ABD68422	35	287	99.3209	1e-85
CP002162	Micromonospora aurantiaca ATCC 27029							ADL46231	52	563	100.679	0
CP011801	Nitrospira moscoviensis strain NSP M-1							ALA59786	33	288	109.168	1e-85
CP000850	Salinispora arenicola CNS-205							ABV98563	51	557	100.849	0
LT594323	Micromonospora auratinigra strain DSM 44815							SBT39877	52	547	100.679	0
LT607410	Micromonospora purpureochromogenes strain DSM 43821							SCF11371	50	533	100.679	0
FN650140	Legionella longbeachae NSW150							CBJ12256	46	533	101.188	2e-180
FN650140	Legionella longbeachae NSW150							CBJ13667	46	531	101.358	6e-180
CP002638	Verrucosispora maris AB-18-032							AEB47812	51	523	95.7555	3e-177
CP001867	Geodermatophilus obscurus DSM 43160												ADB74928	52	516	93.1624	2e-174
CP000739	Sinorhizobium medicae WSM419 plasmid pSMED01																	ABR62478	49	358	90.9548	4e-118
CP010086	Clostridium beijerinckii strain NCIMB 14988																	AJG98564	32	204	85.6784	4e-59
CP011491	Mycobacterium vaccae 95051																	ANI42807	48	331	90.7035	2e-107
CP003841	Alteromonas macleodii ATCC 27126							AFS38145	32	330	107.64	1e-101
CP003322	Mycobacterium intracellulare ATCC 13950																	AFC43757	48	319	89.9497	3e-102
CP014839	Pandoraea thiooxydans strain ATSB16												APR96145	39	167	50.7692	2e-41
AE016958	Mycobacterium avium subsp. paratuberculosis str. k10																	AAS04006	46	310	89.9497	6e-99
CP009788	Geobacter pickeringii strain G13							AJE03472	33	307	106.961	5e-93
CP021425	Oleiphilus messinensis strain ME102							ARU56169	33	304	103.735	1e-91
CP001814	Streptosporangium roseum DSM 43021							ACZ89214	36	304	107.131	1e-91
CP009553	Pandoraea pnomenusa strain DSM 16536												AIU25746	37	154	50.5983	4e-37
CP003075	Pelagibacterium halotolerans B2																	AEQ51095	44	302	89.9497	9e-97
CP016170	Bordetella bronchialis strain AU3182												ANN67965	38	149	50.5983	2e-35
CR555306	Azoarcus aromaticum EbN1							CAI08539	35	295	104.075	4e-88
CP001100	Chloroherpeton thalassium ATCC 35110							ACF14475	33	293	109.338	2e-87
CP013652	Paenibacillus naphthalenovorans strain 32O-Y							ALS20680	34	290	96.944	1e-86
CP010536	Cupriavidus basilensis strain 4G11												AJG18322	37	149	50.5983	2e-35
CP003360	Desulfomonile tiedjei DSM 6799							AFM24311	33	289	108.319	3e-86
CP000450	Nitrosomonas eutropha C91												ABI59650	33	146	61.3675	1e-34
LT594323	Micromonospora auratinigra strain DSM 44815							SBT37752	34	288	107.64	7e-86
CP003235	Paenibacillus mucilaginosus 3016							AFC27791	32	288	106.621	1e-85
CP011367	Thioalkalivibrio versutus strain D301							AKJ93905	34	285	102.716	2e-84
CP003235	Paenibacillus mucilaginosus 3016							AFC28045	31	284	105.942	4e-84
CP019082	Paludisphaera borealis strain PX4							APW61373	34	283	106.452	1e-83
CP002017	Kyrpidia tusciae DSM 2912							ADG05464	35	283	106.452	1e-83
CP017641	Fuerstia marisgermanicae strain NH11							APZ93537	32	282	108.319	3e-83
CP000482	Pelobacter propionicus DSM 2379							ABL00072	34	281	107.131	3e-83
CP003364	Singulisphaera acidiphila DSM 18658							AGA26961	35	280	107.131	1e-82
CP001810	Butyrivibrio proteoclasticus B316							ADL33455	31	280	99.8302	1e-82
CP013264	Sphingobium baderi strain DE-13							ALR19814	33	276	110.017	5e-81
CP003364	Singulisphaera acidiphila DSM 18658							AGA29611	34	276	101.358	3e-81
CP009288	Paenibacillus durus strain DSM 1735							AIQ13256	35	275	89.983	3e-81
HG322949	Janthinobacterium agaricidamnosum NBRC 102515 = DSM 9628							CDG84599	32	274	108.319	2e-80
CP008849	Alteromonas australica strain H 17							AIF99572	31	274	108.319	2e-80
CP013729	Roseateles depolymerans strain KCTC 42856							ALV06300	34	273	103.565	5e-80
CP010836	Sphingomonas hengshuiensis strain WHSC-8							AJP72377	36	273	97.6231	6e-80
CP000089	Dechloromonas aromatica RCB							AAZ47144	32	273	103.905	6e-80
CP011930	Herbaspirillum seropedicae strain Z67							AKN66196	33	272	104.244	2e-79
CP001037	Nostoc punctiforme PCC 73102							ACC80081	31	272	104.924	1e-79
CP019082	Paludisphaera borealis strain PX4							APW61483	34	271	110.866	3e-79
CP007031	Marichromatium purpuratum 984							AHF03395	35	271	102.547	3e-79
CP002657	Alicycliphilus denitrificans K601							AEB83114	32	271	108.489	3e-79
CP000302	Shewanella denitrificans OS217							ABE56808	32	271	101.698	2e-79
CP019240	Rhodoferax antarcticus strain DSM 24876							APW45073	32	270	104.754	9e-79
CP003360	Desulfomonile tiedjei DSM 6799							AFM26259	32	270	111.036	5e-79
CP003235	Paenibacillus mucilaginosus 3016							AFC32747	34	270	100.849	6e-79
CP002738	Methylomonas methanica MC09							AEF99759	31	270	107.98	5e-79
FO082060	Methylomicrobium alcaliphilum str. 20Z							CCE23587	32	269	109.677	1e-78
AP008955	Brevibacillus brevis NBRC 100599 DNA																	BAH42039	38	262	86.4322	3e-81
CP007806	Brevibacillus laterosporus LMG 15441																	AIG25107	38	256	85.6784	6e-79
CP002454	Deinococcus maricopensis DSM 21211																	ADV65690	41	252	86.9347	2e-77
AP012050	Amphibacillus xylanus NBRC 15112 DNA																	BAM47849	37	250	84.1709	1e-76
CP009228	Treponema putidum strain OMZ 758																	AIN93618	39	248	85.9296	5e-76
AE017226	Treponema denticola ATCC 35405																	AAS10515	39	248	85.9296	4e-76
CP004120	Treponema pedis str. T A4																	AGT42963	37	230	86.4322	1e-68
CP014167	Paenibacillus yonginensis strain DCY84																	ANS73825	36	227	84.6734	5e-68
CP009288	Paenibacillus durus strain DSM 1735																	AIQ12380	35	225	85.9296	6e-67
CP013652	Paenibacillus naphthalenovorans strain 32O-Y																	ALS22455	36	224	88.9447	2e-66
CP011389	'Deinococcus soli' Cha et al. 2014 strain N5																	AKH18488	38	222	85.1759	5e-66
CP009285	Paenibacillus borealis strain DSM 13188																	AIQ57741	35	218	85.9296	4e-64
CP001810	Butyrivibrio proteoclasticus B316																	ADL33997	35	213	84.6734	3e-62
CP000853	Alkaliphilus oremlandii OhILAs																	ABW19847	33	201	82.9146	9e-58
AE017226	Treponema denticola ATCC 35405																	AAS12957	34	199	87.4372	8e-57
CP009228	Treponema putidum strain OMZ 758																	AIN94884	33	197	85.1759	2e-56
CP004120	Treponema pedis str. T A4																	AGT44363	32	192	88.9447	2e-54
CP000510	Psychromonas ingrahamii 37		ABM02466	36	100	86.6242	2e-24
HG916765	Castellaniella defragrans 65Phen												CDM22866	38	166	54.188	6e-41
CP002454	Deinococcus maricopensis DSM 21211												ADV68761	36	164	54.359	2e-40
CP003364	Singulisphaera acidiphila DSM 18658												AGA29132	37	163	54.8718	3e-40
LN831029	Achromobacter xylosoxidans												CKH07575	37	162	50.5983	6e-40
CP021111	Bordetella genomosp. 13 strain AU7206												ARP95769	39	162	49.9145	8e-40
CP002454	Deinococcus maricopensis DSM 21211												ADV67364	36	162	54.359	9e-40
CP002657	Alicycliphilus denitrificans K601												AEB83153	35	161	54.7009	2e-39
CP011371	[Polyangium] brachysporum strain DSM 7029												AKJ30320	37	160	51.1111	5e-39
LT546645	Bordetella trematum strain H044680328												SAI71292	39	159	51.1111	5e-39
CP000853	Alkaliphilus oremlandii OhILAs												ABW19642	32	158	54.359	1e-38
CP012076	Bordetella hinzii strain F582												AKQ56489	37	157	50.7692	4e-38
HE965806	Bordetella bronchiseptica 253												CCJ56693	37	156	50.7692	5e-38
HE965803	Bordetella parapertussis Bpp5												CCJ50481	37	156	50.7692	5e-38
CP002159	Gallionella capsiferriformans ES-2												ADL55622	36	156	50.5983	5e-38
BX470248	Bordetella pertussis strain Tohama I												CAE42026	37	156	50.7692	8e-38
CU207211	Herminiimonas arsenicoxydans ,												CAL63429	33	155	54.0171	2e-37
CP006704	Comamonas testosteroni TK102												AIJ44837	36	155	54.5299	1e-37
CP000089	Dechloromonas aromatica RCB												AAZ47995	34	155	54.359	2e-37
CP003060	Glaciecola nitratireducens FR1064												AEP31130	33	154	56.2393	3e-37
CP002017	Kyrpidia tusciae DSM 2912												ADG04841	35	154	54.188	4e-37
CP001737	Nakamurella multipartita DSM 44233												ACV81129	36	152	54.5299	1e-36
AM902716	Bordetella petrii strain DSM 12804												CAP42199	37	151	50.9402	3e-36
AM167904	Bordetella avium 197N												CAJ48840	36	151	54.188	3e-36
CP003837	Paraglaciecola psychrophila 170												AGH46759	32	150	56.9231	1e-35
AP013066	Sulfuricella denitrificans skB26 DNA												BAN34522	36	150	51.1111	4e-36
HG322949	Janthinobacterium agaricidamnosum NBRC 102515 = DSM 9628												CDG84286	35	149	50.5983	1e-35
CP000083	Colwellia psychrerythraea 34H												AAZ27856	33	149	56.7521	2e-35
CP017675	Gloeomargarita lithophora Alchichica-D10 .												APB32968	34	148	49.5726	3e-35
LT629749	Friedmanniella luteola strain DSM 21741												SDS13891	34	147	56.5812	5e-35
CP011371	[Polyangium] brachysporum strain DSM 7029												AKJ27856	36	147	55.5556	9e-35
CP003587	Gloeobacter kilaueensis JS1												AGY58665	34	147	55.5556	7e-35
CP017269	Geosporobacter ferrireducens strain IRF9												AOT69120	32	145	54.8718	2e-34
CP013264	Sphingobium baderi strain DE-13												ALR20659	36	145	55.7265	5e-34
CP011930	Herbaspirillum seropedicae strain Z67												AKN65689	35	145	50.5983	3e-34
CP003108	Desulfosporosinus orientis DSM 765												AET65810	33	145	51.453	3e-34
FO203503	Desulfobacula toluolica Tol2												CCK79150	32	144	55.0427	4e-34
CP019636	Nostocales cyanobacterium HT-58-2												ARV61342	32	144	55.0427	4e-34
CP003154	Thiocystis violascens DSM 198												AFL72134	38	144	54.7009	4e-34
CP000529	Polaromonas naphthalenivorans CJ2												ABM36322	34	144	54.7009	8e-34
CP001037	Nostoc punctiforme PCC 73102												ACC84121	34	141	54.8718	4e-33
CP019240	Rhodoferax antarcticus strain DSM 24876												APW46684	34	140	50.5983	1e-32
CP017675	Gloeomargarita lithophora Alchichica-D10 .												APB33009	33	140	55.2137	1e-32
CP013729	Roseateles depolymerans strain KCTC 42856												ALV05315	37	140	50.5983	8e-33
CP003235	Paenibacillus mucilaginosus 3016																	AFC30054	36	131	57.0352	1e-32
CP013264	Sphingobium baderi strain DE-13		ALR22773	41	100	83.4395	2e-24
FO203503	Desulfobacula toluolica Tol2		CCK79736	36	99	87.2611	8e-24
CP017448	Acidihalobacter prosperus strain V6 sequence.		AOV17811	40	99	97.4522	8e-24
CP015381	Desulfococcus multivorans strain DSM 2059		AOY56852	38	99	88.535	4e-23
CP010836	Sphingomonas hengshuiensis strain WHSC-8		AJP71254	43	99	84.0764	8e-24
FO082060	Methylomicrobium alcaliphilum str. 20Z		CCE24916	38	98	84.7134	2e-23
CP004388	Thalassospira xiamenensis M-5 = DSM 17429		AJD50738	37	97	87.2611	2e-23
CP004388	Thalassospira xiamenensis M-5 = DSM 17429		AJD52084	37	96	86.6242	9e-23
CP000302	Shewanella denitrificans OS217		ABE54008	37	95	85.9873	2e-22
CP003841	Alteromonas macleodii ATCC 27126		AFS37211	37	94	87.2611	3e-22
LT546645	Bordetella trematum strain H044680328 genome assembly, : 1.		SAI74130	34	92	93.6306	3e-21
CP021425	Oleiphilus messinensis strain ME102		ARU55530	37	92	84.0764	2e-21
CP019434	Acidihalobacter ferrooxidans strain V8 genome.		APZ41986	37	92	97.4522	5e-21
CP008849	Alteromonas australica strain H 17		AIF98791	36	92	87.2611	3e-21
CP003060	Glaciecola nitratireducens FR1064		AEP28892	38	92	80.2548	2e-21
CP002738	Methylomonas methanica MC09		AEG01586	42	92	84.7134	4e-21
CP017415	Acidihalobacter prosperus strain F5		AOU98945	37	91	97.4522	1e-20
FO203503	Desulfobacula toluolica Tol2		CCK78427	37	90	82.1656	1e-20
CP000606	Shewanella loihica PV-4		ABO24602	37	90	85.9873	8e-21
CP000083	Colwellia psychrerythraea 34H		AAZ24407	37	89	85.9873	4e-20
CP019124	Xuhuaishuia manganoxidans strain DY6-4 genome.		APX88742	34	88	82.1656	8e-20
CU207211	Herminiimonas arsenicoxydans ,		CAL63483	35	87	93.6306	1e-19
HG916765	Castellaniella defragrans 65Phen		CDM23947	35	86	92.3567	5e-19
CP001099	Chlorobaculum parvum NCIB 8327		ACF11801	34	85	96.8153	9e-19
CP000510	Psychromonas ingrahamii 37		ABM03828	35	85	86.6242	7e-19
CP000083	Colwellia psychrerythraea 34H		AAZ26717	34	85	82.8025	9e-19
CP003837	Paraglaciecola psychrophila 170		AGH43590	32	84	82.1656	2e-18
CP004388	Thalassospira xiamenensis M-5 = DSM 17429		AJD51870	35	82	90.4459	9e-18
FN650140	Legionella longbeachae NSW150		CBJ10663	34	81	87.8981	3e-17
CP014796	Thiobacimonas profunda strain JLT2016		APX25663	32	77	82.8025	8e-16
CP001108	Prosthecochloris aestuarii DSM 271		ACF45849	31	76	89.8089	3e-15
LN831029	Achromobacter xylosoxidans genome assembly NCTC10807, : 1.		CKH16698	35	75	88.535	9e-15
CP003075	Pelagibacterium halotolerans B2		AEQ53672	34	75	82.1656	6e-15
CP014839	Pandoraea thiooxydans strain ATSB16		APR95562	35	73	86.6242	2e-14
AM167904	Bordetella avium 197N		CAJ49985	33	73	100.637	2e-14
CP021111	Bordetella genomosp. 13 strain AU7206		ARP94756	34	72	94.2675	5e-14
CP000482	Pelobacter propionicus DSM 2379		ABL00865	36	72	77.0701	3e-14
AM902716	Bordetella petrii strain DSM 12804		CAP42320	34	72	86.6242	4e-14
HE965806	Bordetella bronchiseptica 253		BN112_1023	34	70	93.6306	4e-13
CP012076	Bordetella hinzii strain F582		AKQ56767	33	70	86.6242	5e-13
CP003587	Gloeobacter kilaueensis JS1		AGY60555	33	70	91.0828	2e-13
BX470248	Bordetella pertussis strain Tohama I		CAE42493	34	70	93.6306	3e-13
CP016170	Bordetella bronchialis strain AU3182		ANN66347	33	68	86.6242	2e-12
HE965803	Bordetella parapertussis Bpp5		CCJ50307	33	67	93.6306	3e-12
CP000482	Pelobacter propionicus DSM 2379		ABK98701	32	67	77.707	5e-12
CP017641	Fuerstia marisgermanicae strain NH11		APZ95441	33	65	77.0701	2e-11
CP006704	Comamonas testosteroni TK102		AIJ48133	36	64	78.9809	4e-11
CP000529	Polaromonas naphthalenivorans CJ2		ABM38441	42	64	61.7834	3e-11
CP003108	Desulfosporosinus orientis DSM 765		AET67511	42	63	43.3121	8e-11
CP017269	Geosporobacter ferrireducens strain IRF9		AOT73160	31	62	59.2357	2e-10
CP002017	Kyrpidia tusciae DSM 2912		ADG07730	36	62	64.3312	1e-10
CP000116	Thiobacillus denitrificans ATCC 25259		AAZ96981	33	62	72.6115	1e-10
CP014796	Thiobacimonas profunda strain JLT2016		APX24168	42	61	48.4076	3e-10
CP014167	Paenibacillus yonginensis strain DCY84		ANS73916	33	61	74.5223	3e-10
CP007806	Brevibacillus laterosporus LMG 15441		AIG28265	34	61	64.9682	3e-10
CP021111	Bordetella genomosp. 13 strain AU7206		ARP94827	34	60	68.1529	8e-10
CP019636	Nostocales cyanobacterium HT-58-2		ARV58915	32	60	85.3503	1e-09
CP015093	Pelagibaca abyssi strain JLT2014		APZ54975	38	60	63.6943	1e-09
CP009285	Paenibacillus borealis strain DSM 13188		AIQ58274	31	60	65.6051	7e-10
CP007806	Brevibacillus laterosporus LMG 15441		AIG28214	31	60	65.6051	1e-09
CP006272	Actinoplanes friuliensis DSM 7358		AGZ40238	39	60	66.879	1e-09
CP011389	'Deinococcus soli' Cha et al. 2014 strain N5		AKH16586	39	59	64.9682	2e-09
CP009788	Geobacter pickeringii strain G13		AJE03929	36	59	68.7898	2e-09
CP019124	Xuhuaishuia manganoxidans strain DY6-4 genome.		APX90318	31	58	80.2548	2e-09
AP008955	Brevibacillus brevis NBRC 100599 DNA		BAH45178	35	58	63.0573	3e-09
AP008955	Brevibacillus brevis NBRC 100599 DNA		BAH42375	36	58	64.9682	3e-09
CP015093	Pelagibaca abyssi strain JLT2014		APZ55000	34	57	59.2357	7e-09
AP012050	Amphibacillus xylanus NBRC 15112 DNA		BAM47112	35	57	57.3248	6e-09
